# Supplementary material for: Phylogeny, structural patterns, and polymorphisms in Dyckia spp. from the Espinhaço mountain range based on complete chloroplast genome
Source: Front Plant Sci. 2025 Jun 19;16:1549351. doi: 10.3389/fpls.2025.1549351 (PMC12222201; doi:10.3389/fpls.2025.1549351)
Supplement: Supplementary file 1 [file Table1.xlsx]

## Sheet: TABLE S1
TABLE S1 - Catalog of Entire Chloroplast Genomes Utilized in Comparative Studies
Family	Subfamily	Genus	Specie	Synteny analysis	Border comparison	Phylogenomics	GenBank
Bromelieaceae	Brocchinioideae	Brocchinia	Brocchinia micrantha	X		X	NC_081906.1
Bromelieaceae	Bromelioideae	Ananas	Ananas comosus	X	X	X	AP014632.1
Bromelieaceae	Bromelioideae	Billbergia	Billbergia horrida			X	NC_085607
Bromelieaceae	Bromelioideae	Cryptanthus	Cryptanthus acaulis			X	NC_061333.1
Bromelieaceae	Bromelioideae	Ochagavia	Ochagavia carnea			X	NC_045386.1
Bromelieaceae	Hechtioideae	Bakerantha	Bakerantha purpusii			X	NC_080288.1
Bromelieaceae	Hechtioideae	Hechtia	Hechtia rosea	X	X	X	NC_080302.1
Bromelieaceae	Hechtioideae	Hechtia	Hechtia schottii			X	NC_080303.1
Bromelieaceae	Hechtioideae	Hechtia	Hechtia stenopetala			X	NC_080304.1
Bromelieaceae	Hechtioideae	Mesoamerantha	Mesoamerantha malvernii			X	NC_080306.1
Bromelieaceae	LIndmanioideae	Lindmania	Lindmania sp.	X		X	OQ308827
Bromelieaceae	Navioideae	Navia	Navia igneosicola	X		X	NC_085611.1
Bromelieaceae	Pitcairnioideae	Dyckia	Dyckia consimilis Ind1	X	X	X	Current Study
Bromelieaceae	Pitcairnioideae	Dyckia	Dyckia consimilis ind2	X	X	X	Current Study
Bromelieaceae	Pitcairnioideae	Dyckia	Dyckia rariflora	X	X	X	Current Study
Bromelieaceae	Pitcairnioideae	Dyckia	Dyckia elata	X	X	X	Current Study
Bromelieaceae	Pitcairnioideae	Dyckia	Dyckia densiflora	X	X	X	Current Study
Bromelieaceae	Pitcairnioideae	Dyckia	Dyckia sp.	X	X	X	Current Study
Bromelieaceae	Pitcairnioideae	Dyckia	Dyckia aff. trichostachya	X	X	X	Current Study
Bromelieaceae	Pitcairnioideae	Pitcairnia	Pitcairnia atrorubens		X	X	OQ308830.1
Bromelieaceae	Pitcairnioideae	Pitcairnia	Pitcairnia breedlovei			X	NC_080307.1
Bromelieaceae	Puyoideae	Puya	Puya ferruginea			X	NC_062151.1
Bromelieaceae	Puyoideae	Puya	Puya hutchisonii		X	X	NC_062152.1
Bromelieaceae	Puyoideae	Puya	Puya macropoda	X		X	NC_062153.1
Bromelieaceae	Tillandsioideae	Alcantarea	Alcantarea nahoumii			X	NC_081513.1
Bromelieaceae	Tillandsioideae	Alcantarea	Alcantarea odorata			X	NC_065162.1
Bromelieaceae	Tillandsioideae	Barfussia	Barfussia laxissima			X	NC_065163.1
Bromelieaceae	Tillandsioideae	Catopsis	Catopsis sessiliflora			X	NC_065164.1
Bromelieaceae	Tillandsioideae	Goudaea	Goudaea ospinae			X	NC_065165.1
Bromelieaceae	Tillandsioideae	Guzmania	Guzmania osyana			X	NC_065166.1
Bromelieaceae	Tillandsioideae	Lemeltonia	Lemeltonia narthecioides			X	NC_065167.1
Bromelieaceae	Tillandsioideae	Lutheria	Lutheria splendens			X	NC_065168.1
Bromelieaceae	Tillandsioideae	Neoregelia	Neoregelia sp.			X	NC_061349.1
Bromelieaceae	Tillandsioideae	Pseudalcantarea	Pseudalcantarea macropetala			X	NC_065169.1
Bromelieaceae	Tillandsioideae	Racinaea	Racinaea rothschuhiana			X	NC_081607
Bromelieaceae	Tillandsioideae	Stigmatodon	Stigmatodon plurifolius			X	NC_081609.1
Bromelieaceae	Tillandsioideae	Tillandsia	Tillandsia purpurea			X	MW442083.1
Bromelieaceae	Tillandsioideae	Tillandsia	Tillandsia usneoides			X	KY293680.1
Bromelieaceae	Tillandsioideae	Tillandsia	Tillandsia utriculata	X	X	X	NC_065191.1
Bromelieaceae	Tillandsioideae	Viridantha	Viridantha ignesii			X	NC_065183.1
Bromelieaceae	Tillandsioideae	Vrisea	Vriesea friburgensis			X	NC_081752.1
Bromelieaceae	Tillandsioideae	Vrisea	Vriesea saundersii			X	ON398159.1
Bromelieaceae	Tillandsioideae	Vrisea	Vriesea vagans			X	OQ935744.1
Bromelieaceae	Tillandsioideae	Wallisia	Wallisia cyanea			X	NC_065194
Bromelieaceae	Tillandsioideae	Werauhia	Werauhia vanhyningii			X	NC_065195
Bromelieaceae	Tillandsioideae	Zizkaea	Zizkaea tueckheimii			X	NC_065196

## Sheet: TABLE S2
TABLE S2 - Single Nucleotide Polymorphisms (SNPs) identified in the complete chloroplast genomes of Dyckia spp.
Species	Position	SNPs	Plastome region
D. consimilis ind 1 x D. densiflora	13	C/T	LSC
D. consimilis ind 1 x D. densiflora	15	A/T	LSC
D. consimilis ind 1 x D. densiflora	17	A/G	LSC
D. consimilis ind 1 x D. densiflora	6020	A/G	LSC
D. consimilis ind 1 x D. densiflora	6072	A/C	LSC
D. consimilis ind 1 x D. densiflora	6430	A/T	LSC
D. consimilis ind 1 x D. densiflora	6828	A/T	LSC
D. consimilis ind 1 x D. densiflora	7464	A/C	LSC
D. consimilis ind 1 x D. densiflora	8699	T/A	LSC
D. consimilis ind 1 x D. densiflora	8871	T/A	LSC
D. consimilis ind 1 x D. densiflora	9207	A/G	LSC
D. consimilis ind 1 x D. densiflora	9208	T/A	LSC
D. consimilis ind 1 x D. densiflora	16604	A/T	LSC
D. consimilis ind 1 x D. densiflora	18530	T/C	LSC
D. consimilis ind 1 x D. densiflora	19526	A/C	LSC
D. consimilis ind 1 x D. densiflora	24626	T/C	LSC
D. consimilis ind 1 x D. densiflora	29816	T/C	LSC
D. consimilis ind 1 x D. densiflora	30458	G/T	LSC
D. consimilis ind 1 x D. densiflora	31659	T/A	LSC
D. consimilis ind 1 x D. densiflora	31684	A/T	LSC
D. consimilis ind 1 x D. densiflora	34517	C/A	LSC
D. consimilis ind 1 x D. densiflora	36887	T/C	LSC
D. consimilis ind 1 x D. densiflora	44016	T/C	LSC
D. consimilis ind 1 x D. densiflora	44516	C/T	LSC
D. consimilis ind 1 x D. densiflora	45836	T/G	LSC
D. consimilis ind 1 x D. densiflora	46852	G/T	LSC
D. consimilis ind 1 x D. densiflora	48770	G/T	LSC
D. consimilis ind 1 x D. densiflora	52705	G/A	LSC
D. consimilis ind 1 x D. densiflora	53035	C/T	LSC
D. consimilis ind 1 x D. densiflora	53297	G/T	LSC
D. consimilis ind 1 x D. densiflora	55135	C/T	LSC
D. consimilis ind 1 x D. densiflora	64268	C/A	LSC
D. consimilis ind 1 x D. densiflora	69097	A/C	LSC
D. consimilis ind 1 x D. densiflora	71965	G/C	LSC
D. consimilis ind 1 x D. densiflora	72111	G/T	LSC
D. consimilis ind 1 x D. densiflora	73785	A/C	LSC
D. consimilis ind 1 x D. densiflora	75061	A/G	LSC
D. consimilis ind 1 x D. densiflora	80010	A/G	LSC
D. consimilis ind 1 x D. densiflora	82796	C/A	LSC
D. consimilis ind 1 x D. densiflora	84589	T/C	LSC
D. consimilis ind 1 x D. densiflora	85200	C/T	LSC
D. consimilis ind 1 x D. densiflora	86156	A/C	LSC
D. consimilis ind 1 x D. densiflora	90090	G/T	IRA
D. consimilis ind 1 x D. densiflora	95666	A/C	IRA
D. consimilis ind 1 x D. densiflora	115158	G/C	SSC
D. consimilis ind 1 x D. densiflora	117246	G/T	SSC
D. consimilis ind 1 x D. densiflora	117247	A/C	SSC
D. consimilis ind 1 x D. densiflora	122832	A/C	SSC
D. consimilis ind 1 x D. densiflora	125419	T/A	SSC
D. consimilis ind 1 x D. densiflora	128366	T/G	SSC
D. consimilis ind 1 x D. densiflora	128367	T/A	SSC
D. consimilis ind 1 x D. densiflora	128368	C/A	SSC
D. consimilis ind 1 x D. densiflora	128476	A/C	SSC
D. consimilis ind 1 x D. densiflora	128621	A/T	SSC
D. consimilis ind 1 x D. densiflora	133116	G/T	IRB
D. consimilis ind 1 x D. densiflora	133142	T/C	IRB
D. consimilis ind 1 x D. densiflora	151894	T/G	IRB
D. consimilis ind 1 x D. densiflora	157470	C/A	IRB
D. consimilis ind 1 x D. elata	6430	A/T	LSC
D. consimilis ind 1 x D. elata	6828	A/T	LSC
D. consimilis ind 1 x D. elata	7388	A/T	LSC
D. consimilis ind 1 x D. elata	8871	T/A	LSC
D. consimilis ind 1 x D. elata	16557	C/G	LSC
D. consimilis ind 1 x D. elata	20222	C/T	LSC
D. consimilis ind 1 x D. elata	24683	A/G	LSC
D. consimilis ind 1 x D. elata	44516	C/T	LSC
D. consimilis ind 1 x D. elata	48749	T/A	LSC
D. consimilis ind 1 x D. elata	48770	G/T	LSC
D. consimilis ind 1 x D. elata	48834	C/T	LSC
D. consimilis ind 1 x D. elata	52705	G/A	LSC
D. consimilis ind 1 x D. elata	55135	C/T	LSC
D. consimilis ind 1 x D. elata	61936	T/A	LSC
D. consimilis ind 1 x D. elata	61937	T/A	LSC
D. consimilis ind 1 x D. elata	69097	A/C	LSC
D. consimilis ind 1 x D. elata	71864	T/A	LSC
D. consimilis ind 1 x D. elata	73785	A/C	LSC
D. consimilis ind 1 x D. elata	75061	A/G	LSC
D. consimilis ind 1 x D. elata	75173	G/T	LSC
D. consimilis ind 1 x D. elata	80010	A/G	LSC
D. consimilis ind 1 x D. elata	82796	C/A	LSC
D. consimilis ind 1 x D. elata	90090	G/T	IRA
D. consimilis ind 1 x D. elata	95666	A/C	IRA
D. consimilis ind 1 x D. elata	114682	G/A	SSC
D. consimilis ind 1 x D. elata	114878	G/T	SSC
D. consimilis ind 1 x D. elata	115386	G/A	SSC
D. consimilis ind 1 x D. elata	117246	G/T	SSC
D. consimilis ind 1 x D. elata	117247	A/C	SSC
D. consimilis ind 1 x D. elata	117785	C/T	SSC
D. consimilis ind 1 x D. elata	120083	T/G	SSC
D. consimilis ind 1 x D. elata	128476	A/C	SSC
D. consimilis ind 1 x D. elata	130823	T/C	SSC
D. consimilis ind 1 x D. elata	151894	T/G	IRB
D. consimilis ind 1 x D. elata	157470	C/A	IRB
D. consimilis ind 1 x D. rariflora	6430	A/T	LSC
D. consimilis ind 1 x D. rariflora	6828	A/T	LSC
D. consimilis ind 1 x D. rariflora	8871	T/A	LSC
D. consimilis ind 1 x D. rariflora	9828	G/T	LSC
D. consimilis ind 1 x D. rariflora	15275	G/A	LSC
D. consimilis ind 1 x D. rariflora	24683	A/G	LSC
D. consimilis ind 1 x D. rariflora	44516	C/T	LSC
D. consimilis ind 1 x D. rariflora	47179	A/G	LSC
D. consimilis ind 1 x D. rariflora	48749	T/A	LSC
D. consimilis ind 1 x D. rariflora	48770	G/T	LSC
D. consimilis ind 1 x D. rariflora	48834	C/T	LSC
D. consimilis ind 1 x D. rariflora	52705	G/A	LSC
D. consimilis ind 1 x D. rariflora	55135	C/T	LSC
D. consimilis ind 1 x D. rariflora	61936	T/A	LSC
D. consimilis ind 1 x D. rariflora	61937	T/A	LSC
D. consimilis ind 1 x D. rariflora	69097	A/C	LSC
D. consimilis ind 1 x D. rariflora	73785	A/C	LSC
D. consimilis ind 1 x D. rariflora	75061	A/G	LSC
D. consimilis ind 1 x D. rariflora	75173	G/T	LSC
D. consimilis ind 1 x D. rariflora	78545	A/G	LSC
D. consimilis ind 1 x D. rariflora	80010	A/G	LSC
D. consimilis ind 1 x D. rariflora	82796	C/A	LSC
D. consimilis ind 1 x D. rariflora	90090	G/T	IRA
D. consimilis ind 1 x D. rariflora	95666	A/C	IRA
D. consimilis ind 1 x D. rariflora	114682	G/A	SSC
D. consimilis ind 1 x D. rariflora	114878	G/T	SSC
D. consimilis ind 1 x D. rariflora	117246	G/T	SSC
D. consimilis ind 1 x D. rariflora	117247	A/C	SSC
D. consimilis ind 1 x D. rariflora	120083	T/G	SSC
D. consimilis ind 1 x D. rariflora	125674	A/T	SSC
D. consimilis ind 1 x D. rariflora	125727	A/C	SSC
D. consimilis ind 1 x D. rariflora	128476	A/C	SSC
D. consimilis ind 1 x D. rariflora	130823	T/C	SSC
D. consimilis ind 1 x D. rariflora	151894	T/G	IRB
D. consimilis ind 1 x D. rariflora	157470	C/A	IRB
D. consimilis ind 1 x D. consimilis ind 2	6430	A/T	LSC
D. consimilis ind 1 x D. consimilis ind 2	6828	A/T	LSC
D. consimilis ind 1 x D. consimilis ind 2	8871	T/A	LSC
D. consimilis ind 1 x D. consimilis ind 2	28029	T/C	LSC
D. consimilis ind 1 x D. consimilis ind 2	32735	C/T	LSC
D. consimilis ind 1 x D. consimilis ind 2	37601	T/A	LSC
D. consimilis ind 1 x D. consimilis ind 2	41390	G/T	LSC
D. consimilis ind 1 x D. consimilis ind 2	44516	C/T	LSC
D. consimilis ind 1 x D. consimilis ind 2	48763	A/T	LSC
D. consimilis ind 1 x D. consimilis ind 2	48770	G/T	LSC
D. consimilis ind 1 x D. consimilis ind 2	52705	G/A	LSC
D. consimilis ind 1 x D. consimilis ind 2	55135	C/T	LSC
D. consimilis ind 1 x D. consimilis ind 2	69097	A/C	LSC
D. consimilis ind 1 x D. consimilis ind 2	73785	A/C	LSC
D. consimilis ind 1 x D. consimilis ind 2	75061	A/G	LSC
D. consimilis ind 1 x D. consimilis ind 2	80010	A/G	LSC
D. consimilis ind 1 x D. consimilis ind 2	82796	C/A	LSC
D. consimilis ind 1 x D. consimilis ind 2	84238	C/T	LSC
D. consimilis ind 1 x D. consimilis ind 2	87194	T/A	LSC
D. consimilis ind 1 x D. consimilis ind 2	90090	G/T	IRA
D. consimilis ind 1 x D. consimilis ind 2	95666	A/C	IRA
D. consimilis ind 1 x D. consimilis ind 2	116966	A/C	SSC
D. consimilis ind 1 x D. consimilis ind 2	117296	T/G	SSC
D. consimilis ind 1 x D. consimilis ind 2	128476	A/C	SSC
D. consimilis ind 1 x D. consimilis ind 2	128606	A/T	SSC
D. consimilis ind 1 x D. consimilis ind 2	131833	T/C	SSC
D. consimilis ind 1 x D. consimilis ind 2	132982	C/G	IRB
D. consimilis ind 1 x D. consimilis ind 2	151894	T/G	IRB
D. consimilis ind 1 x D. consimilis ind 2	157470	C/A	IRB
D. consimilis ind 1 x D. trichostachya aff.	4211	A/C	LSC
D. consimilis ind 1 x D. trichostachya aff.	6424	A/T	LSC
D. consimilis ind 1 x D. trichostachya aff.	6430	A/T	LSC
D. consimilis ind 1 x D. trichostachya aff.	6553	C/A	LSC
D. consimilis ind 1 x D. trichostachya aff.	6828	A/T	LSC
D. consimilis ind 1 x D. trichostachya aff.	8871	T/A	LSC
D. consimilis ind 1 x D. trichostachya aff.	15481	G/A	LSC
D. consimilis ind 1 x D. trichostachya aff.	25666	G/A	LSC
D. consimilis ind 1 x D. trichostachya aff.	44516	C/T	LSC
D. consimilis ind 1 x D. trichostachya aff.	48770	G/T	LSC
D. consimilis ind 1 x D. trichostachya aff.	50226	T/C	LSC
D. consimilis ind 1 x D. trichostachya aff.	52705	G/A	LSC
D. consimilis ind 1 x D. trichostachya aff.	53122	A/G	LSC
D. consimilis ind 1 x D. trichostachya aff.	55135	C/T	LSC
D. consimilis ind 1 x D. trichostachya aff.	56978	C/A	LSC
D. consimilis ind 1 x D. trichostachya aff.	69097	A/C	LSC
D. consimilis ind 1 x D. trichostachya aff.	69158	A/C	LSC
D. consimilis ind 1 x D. trichostachya aff.	73785	A/C	LSC
D. consimilis ind 1 x D. trichostachya aff.	75061	A/G	LSC
D. consimilis ind 1 x D. trichostachya aff.	80010	A/G	LSC
D. consimilis ind 1 x D. trichostachya aff.	82796	C/A	LSC
D. consimilis ind 1 x D. trichostachya aff.	90090	G/T	IRA
D. consimilis ind 1 x D. trichostachya aff.	95666	A/C	IRA
D. consimilis ind 1 x D. trichostachya aff.	99016	T/C	IRA
D. consimilis ind 1 x D. trichostachya aff.	116912	T/A	SSC
D. consimilis ind 1 x D. trichostachya aff.	116966	A/C	SSC
D. consimilis ind 1 x D. trichostachya aff.	117246	G/T	SSC
D. consimilis ind 1 x D. trichostachya aff.	117247	A/C	SSC
D. consimilis ind 1 x D. trichostachya aff.	119985	A/C	SSC
D. consimilis ind 1 x D. trichostachya aff.	120965	T/G	SSC
D. consimilis ind 1 x D. trichostachya aff.	128476	A/C	SSC
D. consimilis ind 1 x D. trichostachya aff.	148544	A/G	IRB
D. consimilis ind 1 x D. trichostachya aff.	151894	T/G	IRB
D. consimilis ind 1 x D. trichostachya aff.	157470	C/A	IRB
D. consimilis ind 1x D. sp.	2037	G/T	LSC
D. consimilis ind 1x D. sp.	4545	T/A	LSC
D. consimilis ind 1x D. sp.	4546	C/A	LSC
D. consimilis ind 1x D. sp.	6284	C/A	LSC
D. consimilis ind 1x D. sp.	6348	A/G	LSC
D. consimilis ind 1x D. sp.	6430	A/T	LSC
D. consimilis ind 1x D. sp.	6828	A/T	LSC
D. consimilis ind 1x D. sp.	7464	A/C	LSC
D. consimilis ind 1x D. sp.	8817	A/T	LSC
D. consimilis ind 1x D. sp.	8871	T/A	LSC
D. consimilis ind 1x D. sp.	9974	A/T	LSC
D. consimilis ind 1x D. sp.	16604	A/C	LSC
D. consimilis ind 1x D. sp.	24029	A/G	LSC
D. consimilis ind 1x D. sp.	29078	T/C	LSC
D. consimilis ind 1x D. sp.	29816	T/C	LSC
D. consimilis ind 1x D. sp.	29971	C/G	LSC
D. consimilis ind 1x D. sp.	42280	G/C	LSC
D. consimilis ind 1x D. sp.	44179	A/C	LSC
D. consimilis ind 1x D. sp.	44508	G/C	LSC
D. consimilis ind 1x D. sp.	44516	C/T	LSC
D. consimilis ind 1x D. sp.	48770	G/T	LSC
D. consimilis ind 1x D. sp.	51301	T/C	LSC
D. consimilis ind 1x D. sp.	52624	A/G	LSC
D. consimilis ind 1x D. sp.	52705	G/A	LSC
D. consimilis ind 1x D. sp.	55135	C/T	LSC
D. consimilis ind 1x D. sp.	56944	G/C	LSC
D. consimilis ind 1x D. sp.	61865	T/C	LSC
D. consimilis ind 1x D. sp.	61866	C/T	LSC
D. consimilis ind 1x D. sp.	61890	T/A	LSC
D. consimilis ind 1x D. sp.	62577	T/A	LSC
D. consimilis ind 1x D. sp.	63388	T/G	LSC
D. consimilis ind 1x D. sp.	69097	A/C	LSC
D. consimilis ind 1x D. sp.	70091	T/A	LSC
D. consimilis ind 1x D. sp.	73785	A/C	LSC
D. consimilis ind 1x D. sp.	74085	C/T	LSC
D. consimilis ind 1x D. sp.	74087	T/C	LSC
D. consimilis ind 1x D. sp.	74088	A/T	LSC
D. consimilis ind 1x D. sp.	74089	G/T	LSC
D. consimilis ind 1x D. sp.	74090	C/A	LSC
D. consimilis ind 1x D. sp.	74091	A/T	LSC
D. consimilis ind 1x D. sp.	74092	T/G	LSC
D. consimilis ind 1x D. sp.	74093	A/C	LSC
D. consimilis ind 1x D. sp.	74094	A/T	LSC
D. consimilis ind 1x D. sp.	74095	G/A	LSC
D. consimilis ind 1x D. sp.	74097	A/G	LSC
D. consimilis ind 1x D. sp.	74458	C/T	LSC
D. consimilis ind 1x D. sp.	74676	T/G	LSC
D. consimilis ind 1x D. sp.	75061	A/G	LSC
D. consimilis ind 1x D. sp.	78952	A/C	LSC
D. consimilis ind 1x D. sp.	80010	A/G	LSC
D. consimilis ind 1x D. sp.	82796	C/A	LSC
D. consimilis ind 1x D. sp.	82876	T/A	LSC
D. consimilis ind 1x D. sp.	83382	C/T	LSC
D. consimilis ind 1x D. sp.	84009	A/G	LSC
D. consimilis ind 1x D. sp.	84237	T/C	LSC
D. consimilis ind 1x D. sp.	84238	C/T	LSC
D. consimilis ind 1x D. sp.	85200	C/T	LSC
D. consimilis ind 1x D. sp.	85953	A/T	LSC
D. consimilis ind 1x D. sp.	86132	G/T	LSC
D. consimilis ind 1x D. sp.	87195	T/A	LSC
D. consimilis ind 1x D. sp.	87366	G/A	IRA
D. consimilis ind 1x D. sp.	87947	A/C	IRA
D. consimilis ind 1x D. sp.	90090	G/T	IRA
D. consimilis ind 1x D. sp.	95666	A/C	IRA
D. consimilis ind 1x D. sp.	116971	T/C	SSC
D. consimilis ind 1x D. sp.	117246	G/T	SSC
D. consimilis ind 1x D. sp.	117247	A/C	SSC
D. consimilis ind 1x D. sp.	119985	A/C	SSC
D. consimilis ind 1x D. sp.	123594	A/G	SSC
D. consimilis ind 1x D. sp.	123768	A/T	SSC
D. consimilis ind 1x D. sp.	124318	G/A	SSC
D. consimilis ind 1x D. sp.	126252	A/G	SSC
D. consimilis ind 1x D. sp.	127924	T/G	SSC
D. consimilis ind 1x D. sp.	128476	A/C	SSC
D. consimilis ind 1x D. sp.	131359	A/G	SSC
D. consimilis ind 1x D. sp.	133142	T/C	IRB
D. consimilis ind 1x D. sp.	151894	T/G	IRB
D. consimilis ind 1x D. sp.	157470	C/A	IRB
D. consimilis ind 1x D. sp.	159613	T/G	IRB
D. densiflora x D. elata	13	T/C	LSC
D. densiflora x D. elata	15	T/A	LSC
D. densiflora x D. elata	17	G/A	LSC
D. densiflora x D. elata	6020	G/A	LSC
D. densiflora x D. elata	6072	C/A	LSC
D. densiflora x D. elata	7388	A/T	LSC
D. densiflora x D. elata	7464	C/A	LSC
D. densiflora x D. elata	8699	A/T	LSC
D. densiflora x D. elata	9207	G/A	LSC
D. densiflora x D. elata	9208	A/T	LSC
D. densiflora x D. elata	16557	C/G	LSC
D. densiflora x D. elata	16604	T/A	LSC
D. densiflora x D. elata	18530	C/T	LSC
D. densiflora x D. elata	19526	C/A	LSC
D. densiflora x D. elata	20222	C/T	LSC
D. densiflora x D. elata	24626	C/T	LSC
D. densiflora x D. elata	24683	A/G	LSC
D. densiflora x D. elata	29816	C/T	LSC
D. densiflora x D. elata	30458	T/G	LSC
D. densiflora x D. elata	31659	A/T	LSC
D. densiflora x D. elata	31684	T/A	LSC
D. densiflora x D. elata	34517	A/C	LSC
D. densiflora x D. elata	36887	C/T	LSC
D. densiflora x D. elata	44016	C/T	LSC
D. densiflora x D. elata	45836	G/T	LSC
D. densiflora x D. elata	46852	T/G	LSC
D. densiflora x D. elata	48749	T/A	LSC
D. densiflora x D. elata	48834	C/T	LSC
D. densiflora x D. elata	53035	T/C	LSC
D. densiflora x D. elata	53297	T/G	LSC
D. densiflora x D. elata	61936	T/A	LSC
D. densiflora x D. elata	61937	T/A	LSC
D. densiflora x D. elata	64268	A/C	LSC
D. densiflora x D. elata	71864	T/A	LSC
D. densiflora x D. elata	71965	C/G	LSC
D. densiflora x D. elata	72111	T/G	LSC
D. densiflora x D. elata	75173	G/T	LSC
D. densiflora x D. elata	84589	C/T	LSC
D. densiflora x D. elata	85200	T/C	LSC
D. densiflora x D. elata	86156	C/A	LSC
D. densiflora x D. elata	114682	G/A	SSC
D. densiflora x D. elata	114878	G/T	SSC
D. densiflora x D. elata	115158	C/G	SSC
D. densiflora x D. elata	115386	G/A	SSC
D. densiflora x D. elata	117785	C/T	SSC
D. densiflora x D. elata	120083	T/G	SSC
D. densiflora x D. elata	122832	C/A	SSC
D. densiflora x D. elata	125419	A/T	SSC
D. densiflora x D. elata	128366	G/T	SSC
D. densiflora x D. elata	128367	A/T	SSC
D. densiflora x D. elata	128368	A/C	SSC
D. densiflora x D. elata	128621	T/A	SSC
D. densiflora x D. elata	130823	T/C	SSC
D. densiflora x D. elata	133116	T/G	IRB
D. densiflora x D. elata	133142	C/T	IRB
D. densiflora x D. rariflora	13	T/C	LSC
D. densiflora x D. rariflora	15	T/A	LSC
D. densiflora x D. rariflora	17	G/A	LSC
D. densiflora x D. rariflora	6020	G/A	LSC
D. densiflora x D. rariflora	6072	C/A	LSC
D. densiflora x D. rariflora	7464	C/A	LSC
D. densiflora x D. rariflora	8699	A/T	LSC
D. densiflora x D. rariflora	9207	G/A	LSC
D. densiflora x D. rariflora	9208	A/T	LSC
D. densiflora x D. rariflora	9828	G/T	LSC
D. densiflora x D. rariflora	15275	G/A	LSC
D. densiflora x D. rariflora	16604	T/A	LSC
D. densiflora x D. rariflora	18530	C/T	LSC
D. densiflora x D. rariflora	19526	C/A	LSC
D. densiflora x D. rariflora	24626	C/T	LSC
D. densiflora x D. rariflora	24683	A/G	LSC
D. densiflora x D. rariflora	29816	C/T	LSC
D. densiflora x D. rariflora	30458	T/G	LSC
D. densiflora x D. rariflora	31659	A/T	LSC
D. densiflora x D. rariflora	31684	T/A	LSC
D. densiflora x D. rariflora	34517	A/C	LSC
D. densiflora x D. rariflora	36887	C/T	LSC
D. densiflora x D. rariflora	44016	C/T	LSC
D. densiflora x D. rariflora	45836	G/T	LSC
D. densiflora x D. rariflora	46852	T/G	LSC
D. densiflora x D. rariflora	47179	A/G	LSC
D. densiflora x D. rariflora	48749	T/A	LSC
D. densiflora x D. rariflora	48834	C/T	LSC
D. densiflora x D. rariflora	53035	T/C	LSC
D. densiflora x D. rariflora	53297	T/G	LSC
D. densiflora x D. rariflora	61936	T/A	LSC
D. densiflora x D. rariflora	61937	T/A	LSC
D. densiflora x D. rariflora	64268	A/C	LSC
D. densiflora x D. rariflora	71965	C/G	LSC
D. densiflora x D. rariflora	72111	T/G	LSC
D. densiflora x D. rariflora	75173	G/T	LSC
D. densiflora x D. rariflora	78545	A/G	LSC
D. densiflora x D. rariflora	84589	C/T	LSC
D. densiflora x D. rariflora	85200	T/C	LSC
D. densiflora x D. rariflora	86156	C/A	LSC
D. densiflora x D. rariflora	114682	G/A	SSC
D. densiflora x D. rariflora	114878	G/T	SSC
D. densiflora x D. rariflora	115158	C/G	SSC
D. densiflora x D. rariflora	120083	T/G	SSC
D. densiflora x D. rariflora	122832	C/A	SSC
D. densiflora x D. rariflora	125419	A/T	SSC
D. densiflora x D. rariflora	125674	A/T	SSC
D. densiflora x D. rariflora	125727	A/C	SSC
D. densiflora x D. rariflora	128366	G/T	SSC
D. densiflora x D. rariflora	128367	A/T	SSC
D. densiflora x D. rariflora	128368	A/C	SSC
D. densiflora x D. rariflora	128621	T/A	SSC
D. densiflora x D. rariflora	130823	T/C	SSC
D. densiflora x D. rariflora	133116	T/G	IRB
D. densiflora x D. rariflora	133142	C/T	IRB
D. densiflora x D. consimilis ind 2	13	T/C	LSC
D. densiflora x D. consimilis ind 2	15	T/A	LSC
D. densiflora x D. consimilis ind 2	17	G/A	LSC
D. densiflora x D. consimilis ind 2	6020	G/A	LSC
D. densiflora x D. consimilis ind 2	6072	C/A	LSC
D. densiflora x D. consimilis ind 2	7464	C/A	LSC
D. densiflora x D. consimilis ind 2	8699	A/T	LSC
D. densiflora x D. consimilis ind 2	9207	G/A	LSC
D. densiflora x D. consimilis ind 2	9208	A/T	LSC
D. densiflora x D. consimilis ind 2	16604	T/A	LSC
D. densiflora x D. consimilis ind 2	18530	C/T	LSC
D. densiflora x D. consimilis ind 2	19526	C/A	LSC
D. densiflora x D. consimilis ind 2	24626	C/T	LSC
D. densiflora x D. consimilis ind 2	28029	T/C	LSC
D. densiflora x D. consimilis ind 2	29816	C/T	LSC
D. densiflora x D. consimilis ind 2	30458	T/G	LSC
D. densiflora x D. consimilis ind 2	31659	A/T	LSC
D. densiflora x D. consimilis ind 2	31684	T/A	LSC
D. densiflora x D. consimilis ind 2	32735	C/T	LSC
D. densiflora x D. consimilis ind 2	34517	A/C	LSC
D. densiflora x D. consimilis ind 2	36887	C/T	LSC
D. densiflora x D. consimilis ind 2	37601	T/A	LSC
D. densiflora x D. consimilis ind 2	41390	G/T	LSC
D. densiflora x D. consimilis ind 2	44016	C/T	LSC
D. densiflora x D. consimilis ind 2	45836	G/T	LSC
D. densiflora x D. consimilis ind 2	46852	T/G	LSC
D. densiflora x D. consimilis ind 2	48763	A/T	LSC
D. densiflora x D. consimilis ind 2	53035	T/C	LSC
D. densiflora x D. consimilis ind 2	53297	T/G	LSC
D. densiflora x D. consimilis ind 2	64268	A/C	LSC
D. densiflora x D. consimilis ind 2	71965	C/G	LSC
D. densiflora x D. consimilis ind 2	72111	T/G	LSC
D. densiflora x D. consimilis ind 2	84238	C/T	LSC
D. densiflora x D. consimilis ind 2	84589	C/T	LSC
D. densiflora x D. consimilis ind 2	85200	T/C	LSC
D. densiflora x D. consimilis ind 2	86156	C/A	LSC
D. densiflora x D. consimilis ind 2	87194	T/A	LSC
D. densiflora x D. consimilis ind 2	115158	C/G	SSC
D. densiflora x D. consimilis ind 2	116966	A/C	SSC
D. densiflora x D. consimilis ind 2	117246	T/G	SSC
D. densiflora x D. consimilis ind 2	117247	C/A	SSC
D. densiflora x D. consimilis ind 2	117296	T/G	SSC
D. densiflora x D. consimilis ind 2	122832	C/A	SSC
D. densiflora x D. consimilis ind 2	125419	A/T	SSC
D. densiflora x D. consimilis ind 2	128366	G/T	SSC
D. densiflora x D. consimilis ind 2	128367	A/T	SSC
D. densiflora x D. consimilis ind 2	128368	A/C	SSC
D. densiflora x D. consimilis ind 2	128606	A/T	SSC
D. densiflora x D. consimilis ind 2	128621	T/A	SSC
D. densiflora x D. consimilis ind 2	131833	T/C	SSC
D. densiflora x D. consimilis ind 2	132982	C/G	IRB
D. densiflora x D. consimilis ind 2	133116	T/G	IRB
D. densiflora x D. consimilis ind 2	133142	C/T	IRB
D. densiflora x D. trichostachya aff.	13	T/C	LSC
D. densiflora x D. trichostachya aff.	15	T/A	LSC
D. densiflora x D. trichostachya aff.	17	G/A	LSC
D. densiflora x D. trichostachya aff.	4211	A/C	LSC
D. densiflora x D. trichostachya aff.	6020	G/A	LSC
D. densiflora x D. trichostachya aff.	6072	C/A	LSC
D. densiflora x D. trichostachya aff.	6424	A/T	LSC
D. densiflora x D. trichostachya aff.	6553	C/A	LSC
D. densiflora x D. trichostachya aff.	7464	C/A	LSC
D. densiflora x D. trichostachya aff.	8699	A/T	LSC
D. densiflora x D. trichostachya aff.	9207	G/A	LSC
D. densiflora x D. trichostachya aff.	9208	A/T	LSC
D. densiflora x D. trichostachya aff.	15481	G/A	LSC
D. densiflora x D. trichostachya aff.	16604	T/A	LSC
D. densiflora x D. trichostachya aff.	18530	C/T	LSC
D. densiflora x D. trichostachya aff.	19526	C/A	LSC
D. densiflora x D. trichostachya aff.	24626	C/T	LSC
D. densiflora x D. trichostachya aff.	25666	G/A	LSC
D. densiflora x D. trichostachya aff.	29816	C/T	LSC
D. densiflora x D. trichostachya aff.	30458	T/G	LSC
D. densiflora x D. trichostachya aff.	31659	A/T	LSC
D. densiflora x D. trichostachya aff.	31684	T/A	LSC
D. densiflora x D. trichostachya aff.	34517	A/C	LSC
D. densiflora x D. trichostachya aff.	36887	C/T	LSC
D. densiflora x D. trichostachya aff.	44016	C/T	LSC
D. densiflora x D. trichostachya aff.	45836	G/T	LSC
D. densiflora x D. trichostachya aff.	46852	T/G	LSC
D. densiflora x D. trichostachya aff.	50226	T/C	LSC
D. densiflora x D. trichostachya aff.	53035	T/C	LSC
D. densiflora x D. trichostachya aff.	53122	A/G	LSC
D. densiflora x D. trichostachya aff.	53297	T/G	LSC
D. densiflora x D. trichostachya aff.	56978	C/A	LSC
D. densiflora x D. trichostachya aff.	64268	A/C	LSC
D. densiflora x D. trichostachya aff.	69158	A/C	LSC
D. densiflora x D. trichostachya aff.	71965	C/G	LSC
D. densiflora x D. trichostachya aff.	72111	T/G	LSC
D. densiflora x D. trichostachya aff.	84589	C/T	LSC
D. densiflora x D. trichostachya aff.	85200	T/C	LSC
D. densiflora x D. trichostachya aff.	86156	C/A	LSC
D. densiflora x D. trichostachya aff.	99016	T/C	IRA
D. densiflora x D. trichostachya aff.	115158	C/G	SSC
D. densiflora x D. trichostachya aff.	116912	T/A	SSC
D. densiflora x D. trichostachya aff.	116966	A/C	SSC
D. densiflora x D. trichostachya aff.	119985	A/C	SSC
D. densiflora x D. trichostachya aff.	120965	T/G	SSC
D. densiflora x D. trichostachya aff.	122832	C/A	SSC
D. densiflora x D. trichostachya aff.	125419	A/T	SSC
D. densiflora x D. trichostachya aff.	128366	G/T	SSC
D. densiflora x D. trichostachya aff.	128367	A/T	SSC
D. densiflora x D. trichostachya aff.	128368	A/C	SSC
D. densiflora x D. trichostachya aff.	128621	T/A	SSC
D. densiflora x D. trichostachya aff.	133116	T/G	IRB
D. densiflora x D. trichostachya aff.	133142	C/T	IRB
D. densiflora x D. trichostachya aff.	148544	A/G	IRB
D. densiflora x D. sp.	13	T/C	LSC
D. densiflora x D. sp.	15	T/A	LSC
D. densiflora x D. sp.	17	G/A	LSC
D. densiflora x D. sp.	2037	G/T	LSC
D. densiflora x D. sp.	4545	T/A	LSC
D. densiflora x D. sp.	4546	C/A	LSC
D. densiflora x D. sp.	6020	G/A	LSC
D. densiflora x D. sp.	6072	C/A	LSC
D. densiflora x D. sp.	6284	C/A	LSC
D. densiflora x D. sp.	6348	A/G	LSC
D. densiflora x D. sp.	8699	A/T	LSC
D. densiflora x D. sp.	8817	A/T	LSC
D. densiflora x D. sp.	9207	G/A	LSC
D. densiflora x D. sp.	9208	A/T	LSC
D. densiflora x D. sp.	9974	A/T	LSC
D. densiflora x D. sp.	16604	T/C	LSC
D. densiflora x D. sp.	18530	C/T	LSC
D. densiflora x D. sp.	19526	C/A	LSC
D. densiflora x D. sp.	24029	A/G	LSC
D. densiflora x D. sp.	24626	C/T	LSC
D. densiflora x D. sp.	29078	T/C	LSC
D. densiflora x D. sp.	29971	C/G	LSC
D. densiflora x D. sp.	30458	T/G	LSC
D. densiflora x D. sp.	31659	A/T	LSC
D. densiflora x D. sp.	31684	T/A	LSC
D. densiflora x D. sp.	34517	A/C	LSC
D. densiflora x D. sp.	36887	C/T	LSC
D. densiflora x D. sp.	42280	G/C	LSC
D. densiflora x D. sp.	44016	C/T	LSC
D. densiflora x D. sp.	44179	A/C	LSC
D. densiflora x D. sp.	44508	G/C	LSC
D. densiflora x D. sp.	45836	G/T	LSC
D. densiflora x D. sp.	46852	T/G	LSC
D. densiflora x D. sp.	51301	T/C	LSC
D. densiflora x D. sp.	52624	A/G	LSC
D. densiflora x D. sp.	53035	T/C	LSC
D. densiflora x D. sp.	53297	T/G	LSC
D. densiflora x D. sp.	56944	G/C	LSC
D. densiflora x D. sp.	61865	T/C	LSC
D. densiflora x D. sp.	61866	C/T	LSC
D. densiflora x D. sp.	61890	T/A	LSC
D. densiflora x D. sp.	62577	T/A	LSC
D. densiflora x D. sp.	63388	T/G	LSC
D. densiflora x D. sp.	64268	A/C	LSC
D. densiflora x D. sp.	70091	T/A	LSC
D. densiflora x D. sp.	71965	C/G	LSC
D. densiflora x D. sp.	72111	T/G	LSC
D. densiflora x D. sp.	74085	C/T	LSC
D. densiflora x D. sp.	74087	T/C	LSC
D. densiflora x D. sp.	74088	A/T	LSC
D. densiflora x D. sp.	74089	G/T	LSC
D. densiflora x D. sp.	74090	C/A	LSC
D. densiflora x D. sp.	74091	A/T	LSC
D. densiflora x D. sp.	74092	T/G	LSC
D. densiflora x D. sp.	74093	A/C	LSC
D. densiflora x D. sp.	74094	A/T	LSC
D. densiflora x D. sp.	74095	G/A	LSC
D. densiflora x D. sp.	74097	A/G	LSC
D. densiflora x D. sp.	74458	C/T	LSC
D. densiflora x D. sp.	74676	T/G	LSC
D. densiflora x D. sp.	78952	A/C	LSC
D. densiflora x D. sp.	82876	T/A	LSC
D. densiflora x D. sp.	83382	C/T	LSC
D. densiflora x D. sp.	84009	A/G	LSC
D. densiflora x D. sp.	84237	T/C	LSC
D. densiflora x D. sp.	84238	C/T	LSC
D. densiflora x D. sp.	84589	C/T	LSC
D. densiflora x D. sp.	85953	A/T	LSC
D. densiflora x D. sp.	86132	G/T	LSC
D. densiflora x D. sp.	86156	C/A	LSC
D. densiflora x D. sp.	87195	T/A	LSC
D. densiflora x D. sp.	87366	G/A	IRA
D. densiflora x D. sp.	87947	A/C	IRA
D. densiflora x D. sp.	115158	C/G	SSC
D. densiflora x D. sp.	116971	T/C	SSC
D. densiflora x D. sp.	119985	A/C	SSC
D. densiflora x D. sp.	122832	C/A	SSC
D. densiflora x D. sp.	123594	A/G	SSC
D. densiflora x D. sp.	123768	A/T	SSC
D. densiflora x D. sp.	124318	G/A	SSC
D. densiflora x D. sp.	125419	A/T	SSC
D. densiflora x D. sp.	126252	A/G	SSC
D. densiflora x D. sp.	127924	T/G	SSC
D. densiflora x D. sp.	128366	G/T	SSC
D. densiflora x D. sp.	128367	A/T	SSC
D. densiflora x D. sp.	128368	A/C	SSC
D. densiflora x D. sp.	128621	T/A	SSC
D. densiflora x D. sp.	131359	A/G	SSC
D. densiflora x D. sp.	133116	T/G	IRB
D. densiflora x D. sp.	159613	T/G	IRB
D. elata x D. rariflora	7388	T/A	LSC
D. elata x D. rariflora	9828	G/T	LSC
D. elata x D. rariflora	15275	G/A	LSC
D. elata x D. rariflora	16557	G/C	LSC
D. elata x D. rariflora	20222	T/C	LSC
D. elata x D. rariflora	47179	A/G	LSC
D. elata x D. rariflora	71864	A/T	LSC
D. elata x D. rariflora	78545	A/G	LSC
D. elata x D. rariflora	115386	A/G	SSC
D. elata x D. rariflora	117785	T/C	SSC
D. elata x D. rariflora	125674	A/T	SSC
D. elata x D. rariflora	125727	A/C	SSC
D. elata x D. schwackeana	7388	T/A	LSC
D. elata x D. schwackeana	16557	G/C	LSC
D. elata x D. schwackeana	20222	T/C	LSC
D. elata x D. schwackeana	24683	G/A	LSC
D. elata x D. schwackeana	28029	T/C	LSC
D. elata x D. schwackeana	32735	C/T	LSC
D. elata x D. schwackeana	37601	T/A	LSC
D. elata x D. schwackeana	41390	G/T	LSC
D. elata x D. schwackeana	48749	A/T	LSC
D. elata x D. schwackeana	48763	A/T	LSC
D. elata x D. schwackeana	48834	T/C	LSC
D. elata x D. schwackeana	61936	A/T	LSC
D. elata x D. schwackeana	61937	A/T	LSC
D. elata x D. schwackeana	71864	A/T	LSC
D. elata x D. schwackeana	75173	T/G	LSC
D. elata x D. schwackeana	84238	C/T	LSC
D. elata x D. schwackeana	87194	T/A	LSC
D. elata x D. schwackeana	114682	A/G	SSC
D. elata x D. schwackeana	114878	T/G	SSC
D. elata x D. schwackeana	115386	A/G	SSC
D. elata x D. schwackeana	116966	A/C	SSC
D. elata x D. schwackeana	117246	T/G	SSC
D. elata x D. schwackeana	117247	C/A	SSC
D. elata x D. schwackeana	117296	T/G	SSC
D. elata x D. schwackeana	117785	T/C	SSC
D. elata x D. schwackeana	120083	G/T	SSC
D. elata x D. schwackeana	128606	A/T	SSC
D. elata x D. schwackeana	130823	C/T	SSC
D. elata x D. schwackeana	131833	T/C	SSC
D. elata x D. schwackeana	132982	C/G	IRB
D. elata x trichostachya aff.	4211	A/C	LSC
D. elata x trichostachya aff.	6424	A/T	LSC
D. elata x trichostachya aff.	6553	C/A	LSC
D. elata x trichostachya aff.	7388	T/A	LSC
D. elata x trichostachya aff.	15481	G/A	LSC
D. elata x trichostachya aff.	16557	G/C	LSC
D. elata x trichostachya aff.	20222	T/C	LSC
D. elata x trichostachya aff.	24683	G/A	LSC
D. elata x trichostachya aff.	25666	G/A	LSC
D. elata x trichostachya aff.	48749	A/T	LSC
D. elata x trichostachya aff.	48834	T/C	LSC
D. elata x trichostachya aff.	50226	T/C	LSC
D. elata x trichostachya aff.	53122	A/G	LSC
D. elata x trichostachya aff.	56978	C/A	LSC
D. elata x trichostachya aff.	61936	A/T	LSC
D. elata x trichostachya aff.	61937	A/T	LSC
D. elata x trichostachya aff.	69158	A/C	LSC
D. elata x trichostachya aff.	71864	A/T	LSC
D. elata x trichostachya aff.	75173	T/G	LSC
D. elata x trichostachya aff.	99016	T/C	IRA
D. elata x trichostachya aff.	114682	A/G	SSC
D. elata x trichostachya aff.	114878	T/G	SSC
D. elata x trichostachya aff.	115386	A/G	SSC
D. elata x trichostachya aff.	116912	T/A	SSC
D. elata x trichostachya aff.	116966	A/C	SSC
D. elata x trichostachya aff.	117785	T/C	SSC
D. elata x trichostachya aff.	119985	A/C	SSC
D. elata x trichostachya aff.	120083	G/T	SSC
D. elata x trichostachya aff.	120965	T/G	SSC
D. elata x trichostachya aff.	130823	C/T	SSC
D. elata x trichostachya aff.	148544	A/G	IRB
D. elata x sp.	2037	G/T	LSC
D. elata x sp.	4545	T/A	LSC
D. elata x sp.	4546	C/A	LSC
D. elata x sp.	6284	C/A	LSC
D. elata x sp.	6348	A/G	LSC
D. elata x sp.	7388	T/A	LSC
D. elata x sp.	7464	A/C	LSC
D. elata x sp.	8817	A/T	LSC
D. elata x sp.	9974	A/T	LSC
D. elata x sp.	16557	G/C	LSC
D. elata x sp.	16604	A/C	LSC
D. elata x sp.	20222	T/C	LSC
D. elata x sp.	24029	A/G	LSC
D. elata x sp.	24683	G/A	LSC
D. elata x sp.	29078	T/C	LSC
D. elata x sp.	29816	T/C	LSC
D. elata x sp.	29971	C/G	LSC
D. elata x sp.	42280	G/C	LSC
D. elata x sp.	44179	A/C	LSC
D. elata x sp.	44508	G/C	LSC
D. elata x sp.	48749	A/T	LSC
D. elata x sp.	48834	T/C	LSC
D. elata x sp.	51301	T/C	LSC
D. elata x sp.	52624	A/G	LSC
D. elata x sp.	56944	G/C	LSC
D. elata x sp.	61865	T/C	LSC
D. elata x sp.	61866	C/T	LSC
D. elata x sp.	61890	T/A	LSC
D. elata x sp.	61936	A/T	LSC
D. elata x sp.	61937	A/T	LSC
D. elata x sp.	62577	T/A	LSC
D. elata x sp.	63388	T/G	LSC
D. elata x sp.	70091	T/A	LSC
D. elata x sp.	71864	A/T	LSC
D. elata x sp.	74085	C/T	LSC
D. elata x sp.	74087	T/C	LSC
D. elata x sp.	74088	A/T	LSC
D. elata x sp.	74089	G/T	LSC
D. elata x sp.	74090	C/A	LSC
D. elata x sp.	74091	A/T	LSC
D. elata x sp.	74092	T/G	LSC
D. elata x sp.	74093	A/C	LSC
D. elata x sp.	74094	A/T	LSC
D. elata x sp.	74095	G/A	LSC
D. elata x sp.	74097	A/G	LSC
D. elata x sp.	74458	C/T	LSC
D. elata x sp.	74676	T/G	LSC
D. elata x sp.	75173	T/G	LSC
D. elata x sp.	78952	A/C	LSC
D. elata x sp.	82876	T/A	LSC
D. elata x sp.	83382	C/T	LSC
D. elata x sp.	84009	A/G	LSC
D. elata x sp.	84237	T/C	LSC
D. elata x sp.	84238	C/T	LSC
D. elata x sp.	85200	C/T	LSC
D. elata x sp.	85953	A/T	LSC
D. elata x sp.	86132	G/T	LSC
D. elata x sp.	87195	T/A	LSC
D. elata x sp.	87366	G/A	LSC
D. elata x sp.	87947	A/C	IRA
D. elata x sp.	114682	A/G	SSC
D. elata x sp.	114878	T/G	SSC
D. elata x sp.	115386	A/G	SSC
D. elata x sp.	116971	T/C	SSC
D. elata x sp.	117785	T/C	SSC
D. elata x sp.	119985	A/C	SSC
D. elata x sp.	120083	G/T	SSC
D. elata x sp.	123594	A/G	SSC
D. elata x sp.	123768	A/T	SSC
D. elata x sp.	124318	G/A	SSC
D. elata x sp.	126252	A/G	SSC
D. elata x sp.	127924	T/G	SSC
D. elata x sp.	130823	C/T	SSC
D. elata x sp.	131359	A/G	SSC
D. elata x sp.	133142	T/C	SSC
D. elata x sp.	159613	T/G	IRB
D. rariflora x D. consimilis ind 2	9828	T/G	LSC
D. rariflora x D. consimilis ind 2	15275	A/G	LSC
D. rariflora x D. consimilis ind 2	24683	G/A	LSC
D. rariflora x D. consimilis ind 2	28029	T/C	LSC
D. rariflora x D. consimilis ind 2	32735	C/T	LSC
D. rariflora x D. consimilis ind 2	37601	T/A	LSC
D. rariflora x D. consimilis ind 2	41390	G/T	LSC
D. rariflora x D. consimilis ind 2	47179	G/A	LSC
D. rariflora x D. consimilis ind 2	48749	A/T	LSC
D. rariflora x D. consimilis ind 2	48763	A/T	LSC
D. rariflora x D. consimilis ind 2	48834	T/C	LSC
D. rariflora x D. consimilis ind 2	61936	A/T	LSC
D. rariflora x D. consimilis ind 2	61937	A/T	LSC
D. rariflora x D. consimilis ind 2	75173	T/G	LSC
D. rariflora x D. consimilis ind 2	78545	G/A	LSC
D. rariflora x D. consimilis ind 2	84238	C/T	LSC
D. rariflora x D. consimilis ind 2	87194	T/A	LSC
D. rariflora x D. consimilis ind 2	114682	A/G	SSC
D. rariflora x D. consimilis ind 2	114878	T/G	SSC
D. rariflora x D. consimilis ind 2	116966	A/C	SSC
D. rariflora x D. consimilis ind 2	117246	T/G	SSC
D. rariflora x D. consimilis ind 2	117247	C/A	SSC
D. rariflora x D. consimilis ind 2	117296	T/G	SSC
D. rariflora x D. consimilis ind 2	120083	G/T	SSC
D. rariflora x D. consimilis ind 2	125674	T/A	SSC
D. rariflora x D. consimilis ind 2	125727	C/A	SSC
D. rariflora x D. consimilis ind 2	128606	A/T	SSC
D. rariflora x D. consimilis ind 2	130823	C/T	SSC
D. rariflora x D. consimilis ind 2	131833	T/C	SSC
D. rariflora x D. consimilis ind 2	132982	C/G	IRB
D. rariflora x D. trichostachya aff.	4211	A/C	LSC
D. rariflora x D. trichostachya aff.	6424	A/T	LSC
D. rariflora x D. trichostachya aff.	6553	C/A	LSC
D. rariflora x D. trichostachya aff.	9828	T/G	LSC
D. rariflora x D. trichostachya aff.	15275	A/G	LSC
D. rariflora x D. trichostachya aff.	15481	G/A	LSC
D. rariflora x D. trichostachya aff.	24683	G/A	LSC
D. rariflora x D. trichostachya aff.	25666	G/A	LSC
D. rariflora x D. trichostachya aff.	47179	G/A	LSC
D. rariflora x D. trichostachya aff.	48749	A/T	LSC
D. rariflora x D. trichostachya aff.	48834	T/C	LSC
D. rariflora x D. trichostachya aff.	50226	T/C	LSC
D. rariflora x D. trichostachya aff.	53122	A/G	LSC
D. rariflora x D. trichostachya aff.	56978	C/A	LSC
D. rariflora x D. trichostachya aff.	61936	A/T	LSC
D. rariflora x D. trichostachya aff.	61937	A/T	LSC
D. rariflora x D. trichostachya aff.	69158	A/C	LSC
D. rariflora x D. trichostachya aff.	75173	T/G	LSC
D. rariflora x D. trichostachya aff.	78545	G/A	LSC
D. rariflora x D. trichostachya aff.	99016	T/C	IRA
D. rariflora x D. trichostachya aff.	114682	A/G	SSC
D. rariflora x D. trichostachya aff.	114878	T/G	SSC
D. rariflora x D. trichostachya aff.	116912	T/A	SSC
D. rariflora x D. trichostachya aff.	116966	A/C	SSC
D. rariflora x D. trichostachya aff.	119985	A/C	SSC
D. rariflora x D. trichostachya aff.	120083	G/T	SSC
D. rariflora x D. trichostachya aff.	120965	T/G	SSC
D. rariflora x D. trichostachya aff.	125674	T/A	SSC
D. rariflora x D. trichostachya aff.	125727	C/A	SSC
D. rariflora x D. trichostachya aff.	130823	C/T	SSC
D. rariflora x D. trichostachya aff.	148544	A/G	IRB
D. rariflora x D. sp.	2037	G/T	LSC
D. rariflora x D. sp.	4545	T/A	LSC
D. rariflora x D. sp.	4546	C/A	LSC
D. rariflora x D. sp.	6284	C/A	LSC
D. rariflora x D. sp.	6348	A/G	LSC
D. rariflora x D. sp.	7464	A/C	LSC
D. rariflora x D. sp.	8817	A/T	LSC
D. rariflora x D. sp.	9828	T/G	LSC
D. rariflora x D. sp.	9974	A/T	LSC
D. rariflora x D. sp.	15275	A/G	LSC
D. rariflora x D. sp.	16604	A/C	LSC
D. rariflora x D. sp.	24029	A/G	LSC
D. rariflora x D. sp.	24683	G/A	LSC
D. rariflora x D. sp.	29078	T/C	LSC
D. rariflora x D. sp.	29816	T/C	LSC
D. rariflora x D. sp.	29971	C/G	LSC
D. rariflora x D. sp.	42280	G/C	LSC
D. rariflora x D. sp.	44179	A/C	LSC
D. rariflora x D. sp.	44508	G/C	LSC
D. rariflora x D. sp.	47179	G/A	LSC
D. rariflora x D. sp.	48749	A/T	LSC
D. rariflora x D. sp.	48834	T/C	LSC
D. rariflora x D. sp.	51301	T/C	LSC
D. rariflora x D. sp.	52624	A/G	LSC
D. rariflora x D. sp.	56944	G/C	LSC
D. rariflora x D. sp.	61865	T/C	LSC
D. rariflora x D. sp.	61866	C/T	LSC
D. rariflora x D. sp.	61890	T/A	LSC
D. rariflora x D. sp.	61936	A/T	LSC
D. rariflora x D. sp.	61937	A/T	LSC
D. rariflora x D. sp.	62577	T/A	LSC
D. rariflora x D. sp.	63388	T/G	LSC
D. rariflora x D. sp.	70091	T/A	LSC
D. rariflora x D. sp.	74085	C/T	LSC
D. rariflora x D. sp.	74087	T/C	LSC
D. rariflora x D. sp.	74088	A/T	LSC
D. rariflora x D. sp.	74089	G/T	LSC
D. rariflora x D. sp.	74090	C/A	LSC
D. rariflora x D. sp.	74091	A/T	LSC
D. rariflora x D. sp.	74092	T/G	LSC
D. rariflora x D. sp.	74093	A/C	LSC
D. rariflora x D. sp.	74094	A/T	LSC
D. rariflora x D. sp.	74095	G/A	LSC
D. rariflora x D. sp.	74097	A/G	LSC
D. rariflora x D. sp.	74458	C/T	LSC
D. rariflora x D. sp.	74676	T/G	LSC
D. rariflora x D. sp.	75173	T/G	LSC
D. rariflora x D. sp.	78545	G/A	LSC
D. rariflora x D. sp.	78952	A/C	LSC
D. rariflora x D. sp.	82876	T/A	LSC
D. rariflora x D. sp.	83382	C/T	LSC
D. rariflora x D. sp.	84009	A/G	LSC
D. rariflora x D. sp.	84237	T/C	LSC
D. rariflora x D. sp.	84238	C/T	LSC
D. rariflora x D. sp.	85200	C/T	LSC
D. rariflora x D. sp.	85953	A/T	LSC
D. rariflora x D. sp.	86132	G/T	LSC
D. rariflora x D. sp.	87195	T/A	LSC
D. rariflora x D. sp.	87366	G/A	LSC
D. rariflora x D. sp.	87947	A/C	IRA
D. rariflora x D. sp.	114682	A/G	SSC
D. rariflora x D. sp.	114878	T/G	SSC
D. rariflora x D. sp.	116971	T/C	SSC
D. rariflora x D. sp.	119985	A/C	SSC
D. rariflora x D. sp.	120083	G/T	SSC
D. rariflora x D. sp.	123594	A/G	SSC
D. rariflora x D. sp.	123768	A/T	SSC
D. rariflora x D. sp.	124318	G/A	SSC
D. rariflora x D. sp.	125674	T/A	SSC
D. rariflora x D. sp.	125727	C/A	SSC
D. rariflora x D. sp.	126252	A/G	SSC
D. rariflora x D. sp.	127924	T/G	SSC
D. rariflora x D. sp.	130823	C/T	SSC
D. rariflora x D. sp.	131359	A/G	SSC
D. rariflora x D. sp.	133142	T/C	SSC
D. rariflora x D. sp.	159613	T/G	IRB
D. consimilis ind 2 X D. trichostachya aff.	4211	A/C	LSC
D. consimilis ind 2 X D. trichostachya aff.	6424	A/T	LSC
D. consimilis ind 2 X D. trichostachya aff.	6553	C/A	LSC
D. consimilis ind 2 X D. trichostachya aff.	15481	G/A	LSC
D. consimilis ind 2 X D. trichostachya aff.	25666	G/A	LSC
D. consimilis ind 2 X D. trichostachya aff.	28029	C/T	LSC
D. consimilis ind 2 X D. trichostachya aff.	32735	T/C	LSC
D. consimilis ind 2 X D. trichostachya aff.	37601	A/T	LSC
D. consimilis ind 2 X D. trichostachya aff.	41390	T/G	LSC
D. consimilis ind 2 X D. trichostachya aff.	48763	T/A	LSC
D. consimilis ind 2 X D. trichostachya aff.	50226	T/C	LSC
D. consimilis ind 2 X D. trichostachya aff.	53122	A/G	LSC
D. consimilis ind 2 X D. trichostachya aff.	56978	C/A	LSC
D. consimilis ind 2 X D. trichostachya aff.	69158	A/C	LSC
D. consimilis ind 2 X D. trichostachya aff.	84238	T/C	LSC
D. consimilis ind 2 X D. trichostachya aff.	87194	A/T	LSC
D. consimilis ind 2 X D. trichostachya aff.	99016	T/C	IRA
D. consimilis ind 2 X D. trichostachya aff.	116912	T/A	SSC
D. consimilis ind 2 X D. trichostachya aff.	117246	G/T	SSC
D. consimilis ind 2 X D. trichostachya aff.	117247	A/C	SSC
D. consimilis ind 2 X D. trichostachya aff.	117296	G/T	SSC
D. consimilis ind 2 X D. trichostachya aff.	119985	A/C	SSC
D. consimilis ind 2 X D. trichostachya aff.	120965	T/G	SSC
D. consimilis ind 2 X D. trichostachya aff.	128606	T/A	SSC
D. consimilis ind 2 X D. trichostachya aff.	131833	C/T	SSC
D. consimilis ind 2 X D. trichostachya aff.	132982	G/C	IRB
D. consimilis ind 2 X D. trichostachya aff.	148544	A/G	IRB
D. consimilis ind 2 X D. sp.	2037	G/T	LSC
D. consimilis ind 2 X D. sp.	4545	T/A	LSC
D. consimilis ind 2 X D. sp.	4546	C/A	LSC
D. consimilis ind 2 X D. sp.	6284	C/A	LSC
D. consimilis ind 2 X D. sp.	6348	A/G	LSC
D. consimilis ind 2 X D. sp.	7464	A/C	LSC
D. consimilis ind 2 X D. sp.	8817	A/T	LSC
D. consimilis ind 2 X D. sp.	9974	A/T	LSC
D. consimilis ind 2 X D. sp.	16604	A/C	LSC
D. consimilis ind 2 X D. sp.	24029	A/G	LSC
D. consimilis ind 2 X D. sp.	28029	C/T	LSC
D. consimilis ind 2 X D. sp.	29078	T/C	LSC
D. consimilis ind 2 X D. sp.	29816	T/C	LSC
D. consimilis ind 2 X D. sp.	29971	C/G	LSC
D. consimilis ind 2 X D. sp.	32735	T/C	LSC
D. consimilis ind 2 X D. sp.	37601	A/T	LSC
D. consimilis ind 2 X D. sp.	41390	T/G	LSC
D. consimilis ind 2 X D. sp.	42280	G/C	LSC
D. consimilis ind 2 X D. sp.	44179	A/C	LSC
D. consimilis ind 2 X D. sp.	44508	G/C	LSC
D. consimilis ind 2 X D. sp.	48763	T/A	LSC
D. consimilis ind 2 X D. sp.	51301	T/C	LSC
D. consimilis ind 2 X D. sp.	52624	A/G	LSC
D. consimilis ind 2 X D. sp.	56944	G/C	LSC
D. consimilis ind 2 X D. sp.	61865	T/C	LSC
D. consimilis ind 2 X D. sp.	61866	C/T	LSC
D. consimilis ind 2 X D. sp.	61890	T/A	LSC
D. consimilis ind 2 X D. sp.	62577	T/A	LSC
D. consimilis ind 2 X D. sp.	63388	T/G	LSC
D. consimilis ind 2 X D. sp.	70091	T/A	LSC
D. consimilis ind 2 X D. sp.	74085	C/T	LSC
D. consimilis ind 2 X D. sp.	74087	T/C	LSC
D. consimilis ind 2 X D. sp.	74088	A/T	LSC
D. consimilis ind 2 X D. sp.	74089	G/T	LSC
D. consimilis ind 2 X D. sp.	74090	C/A	LSC
D. consimilis ind 2 X D. sp.	74091	A/T	LSC
D. consimilis ind 2 X D. sp.	74092	T/G	LSC
D. consimilis ind 2 X D. sp.	74093	A/C	LSC
D. consimilis ind 2 X D. sp.	74094	A/T	LSC
D. consimilis ind 2 X D. sp.	74095	G/A	LSC
D. consimilis ind 2 X D. sp.	74097	A/G	LSC
D. consimilis ind 2 X D. sp.	74458	C/T	LSC
D. consimilis ind 2 X D. sp.	74676	T/G	LSC
D. consimilis ind 2 X D. sp.	78952	A/C	LSC
D. consimilis ind 2 X D. sp.	82876	T/A	LSC
D. consimilis ind 2 X D. sp.	83382	C/T	LSC
D. consimilis ind 2 X D. sp.	84009	A/G	LSC
D. consimilis ind 2 X D. sp.	84237	T/C	LSC
D. consimilis ind 2 X D. sp.	85200	C/T	LSC
D. consimilis ind 2 X D. sp.	85953	A/T	LSC
D. consimilis ind 2 X D. sp.	86132	G/T	LSC
D. consimilis ind 2 X D. sp.	87194	A/T	LSC
D. consimilis ind 2 X D. sp.	87195	T/A	LSC
D. consimilis ind 2 X D. sp.	87366	G/A	LSC
D. consimilis ind 2 X D. sp.	87947	A/C	IRA
D. consimilis ind 2 X D. sp.	116966	C/A	SSC
D. consimilis ind 2 X D. sp.	116971	T/C	SSC
D. consimilis ind 2 X D. sp.	117246	G/T	SSC
D. consimilis ind 2 X D. sp.	117247	A/C	SSC
D. consimilis ind 2 X D. sp.	117296	G/T	SSC
D. consimilis ind 2 X D. sp.	119985	A/C	SSC
D. consimilis ind 2 X D. sp.	123594	A/G	SSC
D. consimilis ind 2 X D. sp.	123768	A/T	SSC
D. consimilis ind 2 X D. sp.	124318	G/A	SSC
D. consimilis ind 2 X D. sp.	126252	A/G	SSC
D. consimilis ind 2 X D. sp.	127924	T/G	SSC
D. consimilis ind 2 X D. sp.	128606	T/A	SSC
D. consimilis ind 2 X D. sp.	131359	A/G	SSC
D. consimilis ind 2 X D. sp.	131833	C/T	SSC
D. consimilis ind 2 X D. sp.	132982	G/C	IRB
D. consimilis ind 2 X D. sp.	133142	T/C	IRB
D. consimilis ind 2 X D. sp.	159613	T/G	IRB
D. trichostachya aff. X D. sp.	2037	G/T	LSC
D. trichostachya aff. X D. sp.	4211	C/A	LSC
D. trichostachya aff. X D. sp.	4545	T/A	LSC
D. trichostachya aff. X D. sp.	4546	C/A	LSC
D. trichostachya aff. X D. sp.	6284	C/A	LSC
D. trichostachya aff. X D. sp.	6348	A/G	LSC
D. trichostachya aff. X D. sp.	6424	T/A	LSC
D. trichostachya aff. X D. sp.	6553	A/C	LSC
D. trichostachya aff. X D. sp.	7464	A/C	LSC
D. trichostachya aff. X D. sp.	8817	A/T	LSC
D. trichostachya aff. X D. sp.	9974	A/T	LSC
D. trichostachya aff. X D. sp.	15481	A/G	LSC
D. trichostachya aff. X D. sp.	16604	A/C	LSC
D. trichostachya aff. X D. sp.	24029	A/G	LSC
D. trichostachya aff. X D. sp.	25666	A/G	LSC
D. trichostachya aff. X D. sp.	29078	T/C	LSC
D. trichostachya aff. X D. sp.	29816	T/C	LSC
D. trichostachya aff. X D. sp.	29971	C/G	LSC
D. trichostachya aff. X D. sp.	42280	G/C	LSC
D. trichostachya aff. X D. sp.	44179	A/C	LSC
D. trichostachya aff. X D. sp.	44508	G/C	LSC
D. trichostachya aff. X D. sp.	50226	C/T	LSC
D. trichostachya aff. X D. sp.	51301	T/C	LSC
D. trichostachya aff. X D. sp.	52624	A/G	LSC
D. trichostachya aff. X D. sp.	53122	G/A	LSC
D. trichostachya aff. X D. sp.	56944	G/C	LSC
D. trichostachya aff. X D. sp.	56978	A/C	LSC
D. trichostachya aff. X D. sp.	61865	T/C	LSC
D. trichostachya aff. X D. sp.	61866	C/T	LSC
D. trichostachya aff. X D. sp.	61890	T/A	LSC
D. trichostachya aff. X D. sp.	62577	T/A	LSC
D. trichostachya aff. X D. sp.	63388	T/G	LSC
D. trichostachya aff. X D. sp.	69158	C/A	LSC
D. trichostachya aff. X D. sp.	70091	T/A	LSC
D. trichostachya aff. X D. sp.	74085	C/T	LSC
D. trichostachya aff. X D. sp.	74087	T/C	LSC
D. trichostachya aff. X D. sp.	74088	A/T	LSC
D. trichostachya aff. X D. sp.	74089	G/T	LSC
D. trichostachya aff. X D. sp.	74090	C/A	LSC
D. trichostachya aff. X D. sp.	74091	A/T	LSC
D. trichostachya aff. X D. sp.	74092	T/G	LSC
D. trichostachya aff. X D. sp.	74093	A/C	LSC
D. trichostachya aff. X D. sp.	74094	A/T	LSC
D. trichostachya aff. X D. sp.	74095	G/A	LSC
D. trichostachya aff. X D. sp.	74097	A/G	LSC
D. trichostachya aff. X D. sp.	74458	C/T	LSC
D. trichostachya aff. X D. sp.	74676	T/G	LSC
D. trichostachya aff. X D. sp.	78952	A/C	LSC
D. trichostachya aff. X D. sp.	82876	T/A	LSC
D. trichostachya aff. X D. sp.	83382	C/T	LSC
D. trichostachya aff. X D. sp.	84009	A/G	LSC
D. trichostachya aff. X D. sp.	84237	T/C	LSC
D. trichostachya aff. X D. sp.	84238	C/T	LSC
D. trichostachya aff. X D. sp.	85200	C/T	LSC
D. trichostachya aff. X D. sp.	85953	A/T	LSC
D. trichostachya aff. X D. sp.	86132	G/T	LSC
D. trichostachya aff. X D. sp.	87195	T/A	LSC
D. trichostachya aff. X D. sp.	87366	G/A	LSC
D. trichostachya aff. X D. sp.	87947	A/C	IRA
D. trichostachya aff. X D. sp.	99016	C/T	IRA
D. trichostachya aff. X D. sp.	116912	A/T	SSC
D. trichostachya aff. X D. sp.	116966	C/A	SSC
D. trichostachya aff. X D. sp.	116971	T/C	SSC
D. trichostachya aff. X D. sp.	120965	G/T	SSC
D. trichostachya aff. X D. sp.	123594	A/G	SSC
D. trichostachya aff. X D. sp.	123768	A/T	SSC
D. trichostachya aff. X D. sp.	124318	G/A	SSC
D. trichostachya aff. X D. sp.	126252	A/G	SSC
D. trichostachya aff. X D. sp.	127924	T/G	SSC
D. trichostachya aff. X D. sp.	131359	A/G	SSC
D. trichostachya aff. X D. sp.	133142	T/C	IRB
D. trichostachya aff. X D. sp.	148544	G/A	IRB
D. trichostachya aff. X D. sp.	159613	T/G	IRB

## Sheet: TABLE S3
TABLE S3 - Indels identified in the complete chloroplast genomes of Dyckia spp.
Species	InDel	Plastome region
D. consimilis ind 1 X D. densiflora	3322	LSC
D. consimilis ind 1 X D. densiflora	3552	LSC
D. consimilis ind 1 X D. densiflora	4547	LSC
D. consimilis ind 1 X D. densiflora	4731	LSC
D. consimilis ind 1 X D. densiflora	6451	LSC
D. consimilis ind 1 X D. densiflora	7992	LSC
D. consimilis ind 1 X D. densiflora	8535	LSC
D. consimilis ind 1 X D. densiflora	8587	LSC
D. consimilis ind 1 X D. densiflora	9202	LSC
D. consimilis ind 1 X D. densiflora	9924	LSC
D. consimilis ind 1 X D. densiflora	15610	LSC
D. consimilis ind 1 X D. densiflora	28918	LSC
D. consimilis ind 1 X D. densiflora	29017	LSC
D. consimilis ind 1 X D. densiflora	29212	LSC
D. consimilis ind 1 X D. densiflora	29941	LSC
D. consimilis ind 1 X D. densiflora	31204	LSC
D. consimilis ind 1 X D. densiflora	31859	LSC
D. consimilis ind 1 X D. densiflora	32402	LSC
D. consimilis ind 1 X D. densiflora	33703	LSC
D. consimilis ind 1 X D. densiflora	48684	LSC
D. consimilis ind 1 X D. densiflora	56945	LSC
D. consimilis ind 1 X D. densiflora	59493	LSC
D. consimilis ind 1 X D. densiflora	61184	LSC
D. consimilis ind 1 X D. densiflora	61447	LSC
D. consimilis ind 1 X D. densiflora	61781	LSC
D. consimilis ind 1 X D. densiflora	64674	LSC
D. consimilis ind 1 X D. densiflora	66139	LSC
D. consimilis ind 1 X D. densiflora	68561	LSC
D. consimilis ind 1 X D. densiflora	72574	LSC
D. consimilis ind 1 X D. densiflora	73936	LSC
D. consimilis ind 1 X D. densiflora	74631	LSC
D. consimilis ind 1 X D. densiflora	74671	LSC
D. consimilis ind 1 X D. densiflora	77473	LSC
D. consimilis ind 1 X D. densiflora	78877	LSC
D. consimilis ind 1 X D. densiflora	79891	LSC
D. consimilis ind 1 X D. densiflora	84103	LSC
D. consimilis ind 1 X D. densiflora	86311	LSC
D. consimilis ind 1 X D. densiflora	87067	LSC
D. consimilis ind 1 X D. densiflora	118262	SSC
D. consimilis ind 1 X D. densiflora	118467	SSC
D. consimilis ind 1 X D. densiflora	123415	SSC
D. consimilis ind 1 X D. densiflora	123544	SSC
D. consimilis ind 1 X D. elata	4545	LSC
D. consimilis ind 1 X D. elata	6068	LSC
D. consimilis ind 1 X D. elata	6402	LSC
D. consimilis ind 1 X D. elata	6449	LSC
D. consimilis ind 1 X D. elata	7985	LSC
D. consimilis ind 1 X D. elata	8527	LSC
D. consimilis ind 1 X D. elata	8566	LSC
D. consimilis ind 1 X D. elata	13347	LSC
D. consimilis ind 1 X D. elata	23734	LSC
D. consimilis ind 1 X D. elata	28936	LSC
D. consimilis ind 1 X D. elata	29230	LSC
D. consimilis ind 1 X D. elata	29958	LSC
D. consimilis ind 1 X D. elata	31221	LSC
D. consimilis ind 1 X D. elata	33542	LSC
D. consimilis ind 1 X D. elata	48512	LSC
D. consimilis ind 1 X D. elata	50413	LSC
D. consimilis ind 1 X D. elata	53174	LSC
D. consimilis ind 1 X D. elata	56766	LSC
D. consimilis ind 1 X D. elata	61020	LSC
D. consimilis ind 1 X D. elata	61283	LSC
D. consimilis ind 1 X D. elata	61616	LSC
D. consimilis ind 1 X D. elata	65973	LSC
D. consimilis ind 1 X D. elata	68428	LSC
D. consimilis ind 1 X D. elata	68769	LSC
D. consimilis ind 1 X D. elata	69502	LSC
D. consimilis ind 1 X D. elata	69646	LSC
D. consimilis ind 1 X D. elata	70344	LSC
D. consimilis ind 1 X D. elata	73810	LSC
D. consimilis ind 1 X D. elata	74548	LSC
D. consimilis ind 1 X D. elata	74640	LSC
D. consimilis ind 1 X D. elata	77345	LSC
D. consimilis ind 1 X D. elata	79759	LSC
D. consimilis ind 1 X D. elata	83972	LSC
D. consimilis ind 1 X D. elata	86935	LSC
D. consimilis ind 1 X D. elata	116459	SSC
D. consimilis ind 1 X D. elata	123391	SSC
D. consimilis ind 1 X D. elata	124841	SSC
D. consimilis ind 1 X D. elata	127989	SSC
D. consimilis ind 1 X D. rariflora	4729	LSC
D. consimilis ind 1 X D. rariflora	6403	LSC
D. consimilis ind 1 X D. rariflora	6450	LSC
D. consimilis ind 1 X D. rariflora	7986	LSC
D. consimilis ind 1 X D. rariflora	8524	LSC
D. consimilis ind 1 X D. rariflora	9196	LSC
D. consimilis ind 1 X D. rariflora	23722	LSC
D. consimilis ind 1 X D. rariflora	28912	LSC
D. consimilis ind 1 X D. rariflora	29011	LSC
D. consimilis ind 1 X D. rariflora	29206	LSC
D. consimilis ind 1 X D. rariflora	29934	LSC
D. consimilis ind 1 X D. rariflora	31198	LSC
D. consimilis ind 1 X D. rariflora	33519	LSC
D. consimilis ind 1 X D. rariflora	48477	LSC
D. consimilis ind 1 X D. rariflora	48498	LSC
D. consimilis ind 1 X D. rariflora	50390	LSC
D. consimilis ind 1 X D. rariflora	56743	LSC
D. consimilis ind 1 X D. rariflora	61257	LSC
D. consimilis ind 1 X D. rariflora	61590	LSC
D. consimilis ind 1 X D. rariflora	65946	LSC
D. consimilis ind 1 X D. rariflora	68397	LSC
D. consimilis ind 1 X D. rariflora	68730	LSC
D. consimilis ind 1 X D. rariflora	69474	LSC
D. consimilis ind 1 X D. rariflora	73776	LSC
D. consimilis ind 1 X D. rariflora	74514	LSC
D. consimilis ind 1 X D. rariflora	74606	LSC
D. consimilis ind 1 X D. rariflora	77311	LSC
D. consimilis ind 1 X D. rariflora	78718	LSC
D. consimilis ind 1 X D. rariflora	79726	LSC
D. consimilis ind 1 X D. rariflora	86901	LSC
D. consimilis ind 1 X D. rariflora	116425	SSC
D. consimilis ind 1 X D. rariflora	123357	SSC
D. consimilis ind 1 X D. rariflora	124807	SSC
D. consimilis ind 1 X D. rariflora	127955	SSC
D. consimilis ind 1 X D. consimilis ind 2	3551	LSC
D. consimilis ind 1 X D. consimilis ind 2	4730	LSC
D. consimilis ind 1 X D. consimilis ind 2	6071	LSC
D. consimilis ind 1 X D. consimilis ind 2	6425	LSC
D. consimilis ind 1 X D. consimilis ind 2	6455	LSC
D. consimilis ind 1 X D. consimilis ind 2	7991	LSC
D. consimilis ind 1 X D. consimilis ind 2	8509	LSC
D. consimilis ind 1 X D. consimilis ind 2	8556	LSC
D. consimilis ind 1 X D. consimilis ind 2	9215	LSC
D. consimilis ind 1 X D. consimilis ind 2	23726	LSC
D. consimilis ind 1 X D. consimilis ind 2	28916	LSC
D. consimilis ind 1 X D. consimilis ind 2	29002	LSC
D. consimilis ind 1 X D. consimilis ind 2	29949	LSC
D. consimilis ind 1 X D. consimilis ind 2	31197	LSC
D. consimilis ind 1 X D. consimilis ind 2	48477	LSC
D. consimilis ind 1 X D. consimilis ind 2	48500	LSC
D. consimilis ind 1 X D. consimilis ind 2	56741	LSC
D. consimilis ind 1 X D. consimilis ind 2	60993	LSC
D. consimilis ind 1 X D. consimilis ind 2	61589	LSC
D. consimilis ind 1 X D. consimilis ind 2	69947	LSC
D. consimilis ind 1 X D. consimilis ind 2	73742	LSC
D. consimilis ind 1 X D. consimilis ind 2	74480	LSC
D. consimilis ind 1 X D. consimilis ind 2	74572	LSC
D. consimilis ind 1 X D. consimilis ind 2	77277	LSC
D. consimilis ind 1 X D. consimilis ind 2	78677	LSC
D. consimilis ind 1 X D. consimilis ind 2	83913	LSC
D. consimilis ind 1 X D. consimilis ind 2	84456	LSC
D. consimilis ind 1 X D. consimilis ind 2	116393	SSC
D. consimilis ind 1 X D. consimilis ind 2	118063	SSC
D. consimilis ind 1 X D. consimilis ind 2	123325	SSC
D. consimilis ind 1 X D. consimilis ind 2	127922	SSC
D. consimilis ind 1 X D. aff. trichostachya	3551	LSC
D. consimilis ind 1 X D. aff. trichostachya	4545	LSC
D. consimilis ind 1 X D. aff. trichostachya	6403	LSC
D. consimilis ind 1 X D. aff. trichostachya	6450	LSC
D. consimilis ind 1 X D. aff. trichostachya	7986	LSC
D. consimilis ind 1 X D. aff. trichostachya	8504	LSC
D. consimilis ind 1 X D. aff. trichostachya	8551	LSC
D. consimilis ind 1 X D. aff. trichostachya	23715	LSC
D. consimilis ind 1 X D. aff. trichostachya	29008	LSC
D. consimilis ind 1 X D. aff. trichostachya	29933	LSC
D. consimilis ind 1 X D. aff. trichostachya	31195	LSC
D. consimilis ind 1 X D. aff. trichostachya	48473	LSC
D. consimilis ind 1 X D. aff. trichostachya	48496	LSC
D. consimilis ind 1 X D. aff. trichostachya	56739	LSC
D. consimilis ind 1 X D. aff. trichostachya	60989	LSC
D. consimilis ind 1 X D. aff. trichostachya	61252	LSC
D. consimilis ind 1 X D. aff. trichostachya	61585	LSC
D. consimilis ind 1 X D. aff. trichostachya	69579	LSC
D. consimilis ind 1 X D. aff. trichostachya	73738	LSC
D. consimilis ind 1 X D. aff. trichostachya	74429	LSC
D. consimilis ind 1 X D. aff. trichostachya	74477	LSC
D. consimilis ind 1 X D. aff. trichostachya	74569	LSC
D. consimilis ind 1 X D. aff. trichostachya	77274	LSC
D. consimilis ind 1 X D. aff. trichostachya	84450	LSC
D. consimilis ind 1 X D. aff. trichostachya	86107	LSC
D. consimilis ind 1 X D. aff. trichostachya	86864	LSC
D. consimilis ind 1 X D. aff. trichostachya	116389	SSC
D. consimilis ind 1 X D. aff. trichostachya	118059	SSC
D. consimilis ind 1 x D. sp.	3551	LSC
D. consimilis ind 1 x D. sp.	4730	LSC
D. consimilis ind 1 x D. sp.	6390	LSC
D. consimilis ind 1 x D. sp.	6425	LSC
D. consimilis ind 1 x D. sp.	7991	LSC
D. consimilis ind 1 x D. sp.	8507	LSC
D. consimilis ind 1 x D. sp.	9201	LSC
D. consimilis ind 1 x D. sp.	13244	LSC
D. consimilis ind 1 x D. sp.	28918	LSC
D. consimilis ind 1 x D. sp.	29016	LSC
D. consimilis ind 1 x D. sp.	29954	LSC
D. consimilis ind 1 x D. sp.	31946	LSC
D. consimilis ind 1 x D. sp.	44310	LSC
D. consimilis ind 1 x D. sp.	47154	LSC
D. consimilis ind 1 x D. sp.	48510	LSC
D. consimilis ind 1 x D. sp.	56922	LSC
D. consimilis ind 1 x D. sp.	59317	LSC
D. consimilis ind 1 x D. sp.	61008	LSC
D. consimilis ind 1 x D. sp.	61271	LSC
D. consimilis ind 1 x D. sp.	61615	LSC
D. consimilis ind 1 x D. sp.	64500	LSC
D. consimilis ind 1 x D. sp.	65963	LSC
D. consimilis ind 1 x D. sp.	68024	LSC
D. consimilis ind 1 x D. sp.	68986	LSC
D. consimilis ind 1 x D. sp.	69602	LSC
D. consimilis ind 1 x D. sp.	73761	LSC
D. consimilis ind 1 x D. sp.	74032	LSC
D. consimilis ind 1 x D. sp.	74582	LSC
D. consimilis ind 1 x D. sp.	78697	LSC
D. consimilis ind 1 x D. sp.	79712	LSC
D. consimilis ind 1 x D. sp.	83936	LSC
D. consimilis ind 1 x D. sp.	84477	LSC
D. consimilis ind 1 x D. sp.	85818	LSC
D. consimilis ind 1 x D. sp.	86891	LSC
D. consimilis ind 1 x D. sp.	116415	SSC
D. consimilis ind 1 x D. sp.	118085	SSC
D. consimilis ind 1 x D. sp.	123218	SSC
D. consimilis ind 1 x D. sp.	123347	SSC
D. consimilis ind 1 x D. sp.	127944	SSC
D. consimilis ind 1 x D. sp.	132314	SSC
D. densiflora x D. elata	3322	LSC
D. densiflora x D. elata	3552	LSC
D. densiflora x D. elata	4730	LSC
D. densiflora x D. elata	6068	LSC
D. densiflora x D. elata	6403	LSC
D. densiflora x D. elata	6450	LSC
D. densiflora x D. elata	7991	LSC
D. densiflora x D. elata	8508	LSC
D. densiflora x D. elata	8520	LSC
D. densiflora x D. elata	8570	LSC
D. densiflora x D. elata	8617	LSC
D. densiflora x D. elata	9235	LSC
D. densiflora x D. elata	9945	LSC
D. densiflora x D. elata	13353	LSC
D. densiflora x D. elata	15632	LSC
D. densiflora x D. elata	23740	LSC
D. densiflora x D. elata	28942	LSC
D. densiflora x D. elata	29042	LSC
D. densiflora x D. elata	29237	LSC
D. densiflora x D. elata	29966	LSC
D. densiflora x D. elata	31228	LSC
D. densiflora x D. elata	31886	LSC
D. densiflora x D. elata	32429	LSC
D. densiflora x D. elata	33730	LSC
D. densiflora x D. elata	48707	LSC
D. densiflora x D. elata	50607	LSC
D. densiflora x D. elata	53368	LSC
D. densiflora x D. elata	56971	LSC
D. densiflora x D. elata	59523	LSC
D. densiflora x D. elata	61476	LSC
D. densiflora x D. elata	61810	LSC
D. densiflora x D. elata	64704	LSC
D. densiflora x D. elata	66169	LSC
D. densiflora x D. elata	68593	LSC
D. densiflora x D. elata	68623	LSC
D. densiflora x D. elata	68965	LSC
D. densiflora x D. elata	69698	LSC
D. densiflora x D. elata	69842	LSC
D. densiflora x D. elata	70540	LSC
D. densiflora x D. elata	72644	LSC
D. densiflora x D. elata	74006	LSC
D. densiflora x D. elata	74696	LSC
D. densiflora x D. elata	74740	LSC
D. densiflora x D. elata	74836	LSC
D. densiflora x D. elata	78942	LSC
D. densiflora x D. elata	79961	LSC
D. densiflora x D. elata	84173	LSC
D. densiflora x D. elata	86381	LSC
D. densiflora x D. elata	87137	LSC
D. densiflora x D. elata	116662	SSC
D. densiflora x D. elata	118332	SSC
D. densiflora x D. elata	118547	SSC
D. densiflora x D. elata	123485	SSC
D. densiflora x D. elata	123614	SSC
D. densiflora x D. elata	125065	SSC
D. densiflora x D. elata	128213	SSC
D. densiflora X D. rariflora	3322	LSC
D. densiflora X D. rariflora	3552	LSC
D. densiflora X D. rariflora	4547	LSC
D. densiflora X D. rariflora	4736	LSC
D. densiflora X D. rariflora	6405	LSC
D. densiflora X D. rariflora	6452	LSC
D. densiflora X D. rariflora	7993	LSC
D. densiflora X D. rariflora	8510	LSC
D. densiflora X D. rariflora	9177	LSC
D. densiflora X D. rariflora	9900	LSC
D. densiflora X D. rariflora	15586	LSC
D. densiflora X D. rariflora	23694	LSC
D. densiflora X D. rariflora	29189	LSC
D. densiflora X D. rariflora	29918	LSC
D. densiflora X D. rariflora	31181	LSC
D. densiflora X D. rariflora	31839	LSC
D. densiflora X D. rariflora	32382	LSC
D. densiflora X D. rariflora	33683	LSC
D. densiflora X D. rariflora	48650	LSC
D. densiflora X D. rariflora	50560	LSC
D. densiflora X D. rariflora	56924	LSC
D. densiflora X D. rariflora	59473	LSC
D. densiflora X D. rariflora	61176	LSC
D. densiflora X D. rariflora	61427	LSC
D. densiflora X D. rariflora	64654	LSC
D. densiflora X D. rariflora	66119	LSC
D. densiflora X D. rariflora	68542	LSC
D. densiflora X D. rariflora	68570	LSC
D. densiflora X D. rariflora	68903	LSC
D. densiflora X D. rariflora	69647	LSC
D. densiflora X D. rariflora	72587	LSC
D. densiflora X D. rariflora	73949	LSC
D. densiflora X D. rariflora	74639	LSC
D. densiflora X D. rariflora	74683	LSC
D. densiflora X D. rariflora	74779	LSC
D. densiflora X D. rariflora	78885	LSC
D. densiflora X D. rariflora	84115	LSC
D. densiflora X D. rariflora	86323	LSC
D. densiflora X D. rariflora	87079	LSC
D. densiflora X D. rariflora	116604	SSC
D. densiflora X D. rariflora	118274	SSC
D. densiflora X D. rariflora	118489	SSC
D. densiflora X D. rariflora	123427	SSC
D. densiflora X D. rariflora	123556	SSC
D. densiflora X D. rariflora	125007	SSC
D. densiflora X D. rariflora	128155	SSC
D. densiflora x D. consimilis ind 2	3322	LSC
D. densiflora x D. consimilis ind 2	4555	LSC
D. densiflora x D. consimilis ind 2	4734	LSC
D. densiflora x D. consimilis ind 2	6071	LSC
D. densiflora x D. consimilis ind 2	6406	LSC
D. densiflora x D. consimilis ind 2	6456	LSC
D. densiflora x D. consimilis ind 2	7997	LSC
D. densiflora x D. consimilis ind 2	8539	LSC
D. densiflora x D. consimilis ind 2	8576	LSC
D. densiflora x D. consimilis ind 2	9902	LSC
D. densiflora x D. consimilis ind 2	15588	LSC
D. densiflora x D. consimilis ind 2	23696	LSC
D. densiflora x D. consimilis ind 2	28897	LSC
D. densiflora x D. consimilis ind 2	28994	LSC
D. densiflora x D. consimilis ind 2	29191	LSC
D. densiflora x D. consimilis ind 2	29920	LSC
D. densiflora x D. consimilis ind 2	31181	LSC
D. densiflora x D. consimilis ind 2	31839	LSC
D. densiflora x D. consimilis ind 2	32382	LSC
D. densiflora x D. consimilis ind 2	33683	LSC
D. densiflora x D. consimilis ind 2	48641	LSC
D. densiflora x D. consimilis ind 2	48668	LSC
D. densiflora x D. consimilis ind 2	56912	LSC
D. densiflora x D. consimilis ind 2	59471	LSC
D. densiflora x D. consimilis ind 2	61424	LSC
D. densiflora x D. consimilis ind 2	64651	LSC
D. densiflora x D. consimilis ind 2	66116	LSC
D. densiflora x D. consimilis ind 2	68538	LSC
D. densiflora x D. consimilis ind 2	70114	LSC
D. densiflora x D. consimilis ind 2	72552	LSC
D. densiflora x D. consimilis ind 2	73914	LSC
D. densiflora x D. consimilis ind 2	74604	LSC
D. densiflora x D. consimilis ind 2	74648	LSC
D. densiflora x D. consimilis ind 2	74744	LSC
D. densiflora x D. consimilis ind 2	78850	LSC
D. densiflora x D. consimilis ind 2	79869	LSC
D. densiflora x D. consimilis ind 2	84094	LSC
D. densiflora x D. consimilis ind 2	84634	LSC
D. densiflora x D. consimilis ind 2	86291	LSC
D. densiflora x D. consimilis ind 2	87047	LSC
D. densiflora x D. consimilis ind 2	116572	SSC
D. densiflora x D. consimilis ind 2	118449	SSC
D. densiflora x D. consimilis ind 2	123394	SSC
D. densiflora x D. consimilis ind 2	123523	SSC
D. densiflora x D. consimilis ind 2	128122	SSC
D. densiflora x D. aff. trichostachya	3322	LSC
D. densiflora x D. aff. trichostachya	3552	LSC
D. densiflora x D. aff. trichostachya	4547	LSC
D. densiflora x D. aff. trichostachya	4732	LSC
D. densiflora x D. aff. trichostachya	6405	LSC
D. densiflora x D. aff. trichostachya	6452	LSC
D. densiflora x D. aff. trichostachya	7993	LSC
D. densiflora x D. aff. trichostachya	8535	LSC
D. densiflora x D. aff. trichostachya	8568	LSC
D. densiflora x D. aff. trichostachya	9177	LSC
D. densiflora x D. aff. trichostachya	9899	LSC
D. densiflora x D. aff. trichostachya	15585	LSC
D. densiflora x D. aff. trichostachya	23693	LSC
D. densiflora x D. aff. trichostachya	28894	LSC
D. densiflora x D. aff. trichostachya	28981	LSC
D. densiflora x D. aff. trichostachya	29189	LSC
D. densiflora x D. aff. trichostachya	29918	LSC
D. densiflora x D. aff. trichostachya	31177	LSC
D. densiflora x D. aff. trichostachya	31835	LSC
D. densiflora x D. aff. trichostachya	32378	LSC
D. densiflora x D. aff. trichostachya	33679	LSC
D. densiflora x D. aff. trichostachya	48637	LSC
D. densiflora x D. aff. trichostachya	48660	LSC
D. densiflora x D. aff. trichostachya	56921	LSC
D. densiflora x D. aff. trichostachya	59468	LSC
D. densiflora x D. aff. trichostachya	61159	LSC
D. densiflora x D. aff. trichostachya	61421	LSC
D. densiflora x D. aff. trichostachya	64648	LSC
D. densiflora x D. aff. trichostachya	66113	LSC
D. densiflora x D. aff. trichostachya	68535	LSC
D. densiflora x D. aff. trichostachya	69752	LSC
D. densiflora x D. aff. trichostachya	72549	LSC
D. densiflora x D. aff. trichostachya	73911	LSC
D. densiflora x D. aff. trichostachya	74601	LSC
D. densiflora x D. aff. trichostachya	74645	LSC
D. densiflora x D. aff. trichostachya	74741	LSC
D. densiflora x D. aff. trichostachya	78847	LSC
D. densiflora x D. aff. trichostachya	79866	LSC
D. densiflora x D. aff. trichostachya	84077	LSC
D. densiflora x D. aff. trichostachya	84629	LSC
D. densiflora x D. aff. trichostachya	86286	LSC
D. densiflora x D. aff. trichostachya	116568	SSC
D. densiflora x D. aff. trichostachya	118445	SSC
D. densiflora x D. aff. trichostachya	123390	SSC
D. densiflora x D. aff. trichostachya	123519	SSC
D. densiflora X D. sp.	3322	LSC
D. densiflora X D. sp.	4556	LSC
D. densiflora X D. sp.	4737	LSC
D. densiflora X D. sp.	6391	LSC
D. densiflora X D. sp.	6406	LSC
D. densiflora X D. sp.	6456	LSC
D. densiflora X D. sp.	7997	LSC
D. densiflora X D. sp.	8508	LSC
D. densiflora X D. sp.	9181	LSC
D. densiflora X D. sp.	9906	LSC
D. densiflora X D. sp.	13224	LSC
D. densiflora X D. sp.	15592	LSC
D. densiflora X D. sp.	28900	LSC
D. densiflora X D. sp.	28997	LSC
D. densiflora X D. sp.	29195	LSC
D. densiflora X D. sp.	29924	LSC
D. densiflora X D. sp.	31188	LSC
D. densiflora X D. sp.	31855	LSC
D. densiflora X D. sp.	32105	LSC
D. densiflora X D. sp.	32390	LSC
D. densiflora X D. sp.	33691	LSC
D. densiflora X D. sp.	44475	LSC
D. densiflora X D. sp.	47319	LSC
D. densiflora X D. sp.	48676	LSC
D. densiflora X D. sp.	56923	LSC
D. densiflora X D. sp.	57090	LSC
D. densiflora X D. sp.	59485	LSC
D. densiflora X D. sp.	61175	LSC
D. densiflora X D. sp.	61437	LSC
D. densiflora X D. sp.	61787	LSC
D. densiflora X D. sp.	64666	LSC
D. densiflora X D. sp.	66131	LSC
D. densiflora X D. sp.	68193	LSC
D. densiflora X D. sp.	68553	LSC
D. densiflora X D. sp.	69150	LSC
D. densiflora X D. sp.	69771	LSC
D. densiflora X D. sp.	72568	LSC
D. densiflora X D. sp.	73930	LSC
D. densiflora X D. sp.	74200	LSC
D. densiflora X D. sp.	74621	LSC
D. densiflora X D. sp.	74665	LSC
D. densiflora X D. sp.	74755	LSC
D. densiflora X D. sp.	77467	LSC
D. densiflora X D. sp.	84111	LSC
D. densiflora X D. sp.	84650	LSC
D. densiflora X D. sp.	85991	LSC
D. densiflora X D. sp.	86307	LSC
D. densiflora X D. sp.	116588	SSC
D. densiflora X D. sp.	118466	SSC
D. densiflora X D. sp.	123410	SSC
D. densiflora X D. sp.	123538	SSC
D. densiflora X D. sp.	128137	SSC
D. densiflora X D. sp.	132507	SSC
D. elata X D. rariflora	4545	LSC
D. elata X D. rariflora	4733	LSC
D. elata X D. rariflora	6069	LSC
D. elata X D. rariflora	7980	LSC
D. elata X D. rariflora	8515	LSC
D. elata X D. rariflora	9211	LSC
D. elata X D. rariflora	13340	LSC
D. elata X D. rariflora	23727	LSC
D. elata X D. rariflora	28929	LSC
D. elata X D. rariflora	29029	LSC
D. elata X D. rariflora	29965	LSC
D. elata X D. rariflora	48492	LSC
D. elata X D. rariflora	48512	LSC
D. elata X D. rariflora	53163	LSC
D. elata X D. rariflora	56755	LSC
D. elata X D. rariflora	61009	LSC
D. elata X D. rariflora	61604	LSC
D. elata X D. rariflora	65961	LSC
D. elata X D. rariflora	69634	LSC
D. elata X D. rariflora	70332	LSC
D. elata X D. rariflora	78730	LSC
D. elata X D. rariflora	79746	LSC
D. elata X D. rariflora	83958	LSC
D. elata X D. rariflora	116444	SSC
D. elata X D. consimilis ind 2	3551	LSC
D. elata X D. consimilis ind 2	4546	LSC
D. elata X D. consimilis ind 2	4735	LSC
D. elata X D. consimilis ind 2	6381	LSC
D. elata X D. consimilis ind 2	7965	LSC
D. elata X D. consimilis ind 2	8524	LSC
D. elata X D. consimilis ind 2	9210	LSC
D. elata X D. consimilis ind 2	13324	LSC
D. elata X D. consimilis ind 2	23711	LSC
D. elata X D. consimilis ind 2	28913	LSC
D. elata X D. consimilis ind 2	29001	LSC
D. elata X D. consimilis ind 2	29207	LSC
D. elata X D. consimilis ind 2	29935	LSC
D. elata X D. consimilis ind 2	33519	LSC
D. elata X D. consimilis ind 2	48477	LSC
D. elata X D. consimilis ind 2	48499	LSC
D. elata X D. consimilis ind 2	50389	LSC
D. elata X D. consimilis ind 2	53162	LSC
D. elata X D. consimilis ind 2	56740	LSC
D. elata X D. consimilis ind 2	61258	LSC
D. elata X D. consimilis ind 2	61591	LSC
D. elata X D. consimilis ind 2	65948	LSC
D. elata X D. consimilis ind 2	68409	LSC
D. elata X D. consimilis ind 2	68733	LSC
D. elata X D. consimilis ind 2	69477	LSC
D. elata X D. consimilis ind 2	69621	LSC
D. elata X D. consimilis ind 2	69981	LSC
D. elata X D. consimilis ind 2	70320	LSC
D. elata X D. consimilis ind 2	78718	LSC
D. elata X D. consimilis ind 2	79733	LSC
D. elata X D. consimilis ind 2	83955	LSC
D. elata X D. consimilis ind 2	84499	LSC
D. elata X D. consimilis ind 2	86913	LSC
D. elata X D. consimilis ind 2	118105	SSC
D. elata X D. consimilis ind 2	123367	SSC
D. elata X D. consimilis ind 2	124817	SSC
D. elata X D. trichostachya	3551	LSC
D. elata X D. trichostachya	4545	LSC
D. elata X D. trichostachya	6086	LSC
D. elata X D. trichostachya	6413	LSC
D. elata X D. trichostachya	6449	LSC
D. elata X D. trichostachya	8529	LSC
D. elata X D. trichostachya	13343	LSC
D. elata X D. trichostachya	23730	LSC
D. elata X D. trichostachya	28932	LSC
D. elata X D. trichostachya	29031	LSC
D. elata X D. trichostachya	29228	LSC
D. elata X D. trichostachya	29956	LSC
D. elata X D. trichostachya	33540	LSC
D. elata X D. trichostachya	48498	LSC
D. elata X D. trichostachya	48520	LSC
D. elata X D. trichostachya	50409	LSC
D. elata X D. trichostachya	53182	LSC
D. elata X D. trichostachya	56762	LSC
D. elata X D. trichostachya	61016	LSC
D. elata X D. trichostachya	61610	LSC
D. elata X D. trichostachya	65967	LSC
D. elata X D. trichostachya	68428	LSC
D. elata X D. trichostachya	68752	LSC
D. elata X D. trichostachya	69496	LSC
D. elata X D. trichostachya	70338	LSC
D. elata X D. trichostachya	74493	LSC
D. elata X D. trichostachya	79752	LSC
D. elata X D. trichostachya	83964	LSC
D. elata X D. trichostachya	84515	LSC
D. elata X D. trichostachya	86172	LSC
D. elata X D. trichostachya	86929	LSC
D. elata X D. trichostachya	118123	SSC
D. elata X D. trichostachya	123385	SSC
D. elata X D. trichostachya	124835	SSC
D. elata X D. trichostachya	127983	SSC
D. elata X D. sp.	3551	LSC
D. elata X D. sp.	4544	LSC
D. elata X D. sp.	4730	LSC
D. elata X D. sp.	6070	LSC
D. elata X D. sp.	6390	LSC
D. elata X D. sp.	6405	LSC
D. elata X D. sp.	6455	LSC
D. elata X D. sp.	7991	LSC
D. elata X D. sp.	8501	LSC
D. elata X D. sp.	9222	LSC
D. elata X D. sp.	13272	LSC
D. elata X D. sp.	13353	LSC
D. elata X D. sp.	23740	LSC
D. elata X D. sp.	29040	LSC
D. elata X D. sp.	29236	LSC
D. elata X D. sp.	29964	LSC
D. elata X D. sp.	31228	LSC
D. elata X D. sp.	31965	LSC
D. elata X D. sp.	33551	LSC
D. elata X D. sp.	44335	LSC
D. elata X D. sp.	47179	LSC
D. elata X D. sp.	48532	LSC
D. elata X D. sp.	50427	LSC
D. elata X D. sp.	53200	LSC
D. elata X D. sp.	56793	LSC
D. elata X D. sp.	56951	LSC
D. elata X D. sp.	59346	LSC
D. elata X D. sp.	61037	LSC
D. elata X D. sp.	61299	LSC
D. elata X D. sp.	64528	LSC
D. elata X D. sp.	65991	LSC
D. elata X D. sp.	68055	LSC
D. elata X D. sp.	68443	LSC
D. elata X D. sp.	68776	LSC
D. elata X D. sp.	69039	LSC
D. elata X D. sp.	69521	LSC
D. elata X D. sp.	70363	LSC
D. elata X D. sp.	74098	LSC
D. elata X D. sp.	74561	LSC
D. elata X D. sp.	74650	LSC
D. elata X D. sp.	77363	LSC
D. elata X D. sp.	78766	LSC
D. elata X D. sp.	79782	LSC
D. elata X D. sp.	84005	LSC
D. elata X D. sp.	84547	LSC
D. elata X D. sp.	85888	LSC
D. elata X D. sp.	86954	LSC
D. elata X D. sp.	116485	SSC
D. elata X D. sp.	118154	SSC
D. elata X D. sp.	123287	SSC
D. elata X D. sp.	123416	SSC
D. elata X D. sp.	124866	SSC
D. elata X D. sp.	132391	SSC
D. rariflora X D. consimilis ind 2	3551	LSC
D. rariflora X D. consimilis ind 2	4730	LSC
D. rariflora X D. consimilis ind 2	6071	LSC
D. rariflora X D. consimilis ind 2	6417	LSC
D. rariflora X D. consimilis ind 2	7989	LSC
D. rariflora X D. consimilis ind 2	8523	LSC
D. rariflora X D. consimilis ind 2	9173	LSC
D. rariflora X D. consimilis ind 2	28875	LSC
D. rariflora X D. consimilis ind 2	28972	LSC
D. rariflora X D. consimilis ind 2	29169	LSC
D. rariflora X D. consimilis ind 2	29897	LSC
D. rariflora X D. consimilis ind 2	33482	LSC
D. rariflora X D. consimilis ind 2	48461	LSC
D. rariflora X D. consimilis ind 2	50351	LSC
D. rariflora X D. consimilis ind 2	56702	LSC
D. rariflora X D. consimilis ind 2	60955	LSC
D. rariflora X D. consimilis ind 2	61218	LSC
D. rariflora X D. consimilis ind 2	65907	LSC
D. rariflora X D. consimilis ind 2	68358	LSC
D. rariflora X D. consimilis ind 2	68691	LSC
D. rariflora X D. consimilis ind 2	69435	LSC
D. rariflora X D. consimilis ind 2	69941	LSC
D. rariflora X D. consimilis ind 2	78670	LSC
D. rariflora X D. consimilis ind 2	79686	LSC
D. rariflora X D. consimilis ind 2	83908	LSC
D. rariflora X D. consimilis ind 2	84451	LSC
D. rariflora X D. consimilis ind 2	86865	LSC
D. rariflora X D. consimilis ind 2	116388	SSC
D. rariflora X D. consimilis ind 2	118057	SSC
D. rariflora X D. consimilis ind 2	123319	SSC
D. rariflora X D. consimilis ind 2	124769	SSC
D. rariflora X D. aff. trichostachya	3551	LSC
D. rariflora X D. aff. trichostachya	4545	LSC
D. rariflora X D. aff. trichostachya	4730	LSC
D. rariflora X D. aff. trichostachya	6414	LSC
D. rariflora X D. aff. trichostachya	6450	LSC
D. rariflora X D. aff. trichostachya	7992	LSC
D. rariflora X D. aff. trichostachya	8520	LSC
D. rariflora X D. aff. trichostachya	9156	LSC
D. rariflora X D. aff. trichostachya	28872	LSC
D. rariflora X D. aff. trichostachya	28959	LSC
D. rariflora X D. aff. trichostachya	29167	LSC
D. rariflora X D. aff. trichostachya	29895	LSC
D. rariflora X D. aff. trichostachya	33480	LSC
D. rariflora X D. aff. trichostachya	50348	LSC
D. rariflora X D. aff. trichostachya	56701	LSC
D. rariflora X D. aff. trichostachya	60952	LSC
D. rariflora X D. aff. trichostachya	65903	LSC
D. rariflora X D. aff. trichostachya	68366	LSC
D. rariflora X D. aff. trichostachya	68687	LSC
D. rariflora X D. aff. trichostachya	69431	LSC
D. rariflora X D. aff. trichostachya	69575	LSC
D. rariflora X D. aff. trichostachya	74423	LSC
D. rariflora X D. aff. trichostachya	78667	LSC
D. rariflora X D. aff. trichostachya	79683	LSC
D. rariflora X D. aff. trichostachya	84445	LSC
D. rariflora X D. aff. trichostachya	86102	LSC
D. rariflora X D. aff. trichostachya	86859	LSC
D. rariflora X D. aff. trichostachya	116384	SSC
D. rariflora X D. aff. trichostachya	118053	SSC
D. rariflora X D. aff. trichostachya	123315	SSC
D. rariflora X D. aff. trichostachya	124765	SSC
D. rariflora X D. aff. trichostachya	127913	SSC
D. rariflora X D. sp.	3551	LSC
D. rariflora X D. sp.	6390	LSC
D. rariflora X D. sp.	6405	LSC
D. rariflora X D. sp.	6455	LSC
D. rariflora X D. sp.	7991	LSC
D. rariflora X D. sp.	8500	LSC
D. rariflora X D. sp.	9134	LSC
D. rariflora X D. sp.	13175	LSC
D. rariflora X D. sp.	23651	LSC
D. rariflora X D. sp.	28852	LSC
D. rariflora X D. sp.	28949	LSC
D. rariflora X D. sp.	29147	LSC
D. rariflora X D. sp.	29875	LSC
D. rariflora X D. sp.	31139	LSC
D. rariflora X D. sp.	31876	LSC
D. rariflora X D. sp.	33462	LSC
D. rariflora X D. sp.	44246	LSC
D. rariflora X D. sp.	47090	LSC
D. rariflora X D. sp.	48431	LSC
D. rariflora X D. sp.	50338	LSC
D. rariflora X D. sp.	56704	LSC
D. rariflora X D. sp.	56859	LSC
D. rariflora X D. sp.	59254	LSC
D. rariflora X D. sp.	60945	LSC
D. rariflora X D. sp.	61208	LSC
D. rariflora X D. sp.	61558	LSC
D. rariflora X D. sp.	64437	LSC
D. rariflora X D. sp.	65900	LSC
D. rariflora X D. sp.	67963	LSC
D. rariflora X D. sp.	68351	LSC
D. rariflora X D. sp.	68684	LSC
D. rariflora X D. sp.	68947	LSC
D. rariflora X D. sp.	69430	LSC
D. rariflora X D. sp.	69573	LSC
D. rariflora X D. sp.	74004	LSC
D. rariflora X D. sp.	74464	LSC
D. rariflora X D. sp.	74553	LSC
D. rariflora X D. sp.	77266	LSC
D. rariflora X D. sp.	78672	LSC
D. rariflora X D. sp.	83908	LSC
D. rariflora X D. sp.	84449	LSC
D. rariflora X D. sp.	85790	LSC
D. rariflora X D. sp.	86856	LSC
D. rariflora X D. sp.	116387	SSC
D. rariflora X D. sp.	118055	SSC
D. rariflora X D. sp.	123188	SSC
D. rariflora X D. sp.	123317	SSC
D. rariflora X D. sp.	124767	SSC
D. rariflora X D. sp.	132292	SSC
D. consimilis ind 2 X D. aff. trichostachya	3551	LSC
D. consimilis ind 2 X D. aff. trichostachya	4546	LSC
D. consimilis ind 2 X D. aff. trichostachya	4731	LSC
D. consimilis ind 2 X D. aff. trichostachya	6072	LSC
D. consimilis ind 2 X D. aff. trichostachya	6406	LSC
D. consimilis ind 2 X D. aff. trichostachya	6456	LSC
D. consimilis ind 2 X D. aff. trichostachya	8001	LSC
D. consimilis ind 2 X D. aff. trichostachya	9176	LSC
D. consimilis ind 2 X D. aff. trichostachya	28877	LSC
D. consimilis ind 2 X D. aff. trichostachya	28973	LSC
D. consimilis ind 2 X D. aff. trichostachya	29899	LSC
D. consimilis ind 2 X D. aff. trichostachya	48464	LSC
D. consimilis ind 2 X D. aff. trichostachya	56702	LSC
D. consimilis ind 2 X D. aff. trichostachya	60953	LSC
D. consimilis ind 2 X D. aff. trichostachya	61215	LSC
D. consimilis ind 2 X D. aff. trichostachya	69542	LSC
D. consimilis ind 2 X D. aff. trichostachya	69902	LSC
D. consimilis ind 2 X D. aff. trichostachya	74391	LSC
D. consimilis ind 2 X D. aff. trichostachya	78648	LSC
D. consimilis ind 2 X D. aff. trichostachya	83871	LSC
D. consimilis ind 2 X D. aff. trichostachya	86071	LSC
D. consimilis ind 2 X D. aff. trichostachya	86828	LSC
D. consimilis ind 2 X D. aff. trichostachya	123283	SSC
D. consimilis ind 2 X D. aff. trichostachya	127880	SSC
D. consimilis ind 2 X D. sp.	4730	LSC
D. consimilis ind 2 X D. sp.	6071	LSC
D. consimilis ind 2 X D. sp.	6398	LSC
D. consimilis ind 2 X D. sp.	6456	LSC
D. consimilis ind 2 X D. sp.	8499	LSC
D. consimilis ind 2 X D. sp.	9174	LSC
D. consimilis ind 2 X D. sp.	13201	LSC
D. consimilis ind 2 X D. sp.	23677	LSC
D. consimilis ind 2 X D. sp.	28878	LSC
D. consimilis ind 2 X D. sp.	28977	LSC
D. consimilis ind 2 X D. sp.	29912	LSC
D. consimilis ind 2 X D. sp.	31163	LSC
D. consimilis ind 2 X D. sp.	31900	LSC
D. consimilis ind 2 X D. sp.	44270	LSC
D. consimilis ind 2 X D. sp.	47114	LSC
D. consimilis ind 2 X D. sp.	48445	LSC
D. consimilis ind 2 X D. sp.	48474	LSC
D. consimilis ind 2 X D. sp.	56715	LSC
D. consimilis ind 2 X D. sp.	59277	LSC
D. consimilis ind 2 X D. sp.	60968	LSC
D. consimilis ind 2 X D. sp.	61230	LSC
D. consimilis ind 2 X D. sp.	61580	LSC
D. consimilis ind 2 X D. sp.	64459	LSC
D. consimilis ind 2 X D. sp.	65922	LSC
D. consimilis ind 2 X D. sp.	67983	LSC
D. consimilis ind 2 X D. sp.	68945	LSC
D. consimilis ind 2 X D. sp.	69561	LSC
D. consimilis ind 2 X D. sp.	69921	LSC
D. consimilis ind 2 X D. sp.	73990	LSC
D. consimilis ind 2 X D. sp.	74453	LSC
D. consimilis ind 2 X D. sp.	74542	LSC
D. consimilis ind 2 X D. sp.	77255	LSC
D. consimilis ind 2 X D. sp.	78659	LSC
D. consimilis ind 2 X D. sp.	79674	LSC
D. consimilis ind 2 X D. sp.	83899	LSC
D. consimilis ind 2 X D. sp.	84439	LSC
D. consimilis ind 2 X D. sp.	85781	LSC
D. consimilis ind 2 X D. sp.	86856	LSC
D. consimilis ind 2 X D. sp.	116378	SSC
D. consimilis ind 2 X D. sp.	123179	SSC
D. consimilis ind 2 X D. sp.	132264	SSC
D. aff. trichostachya x D. sp.	3554	LSC
D. aff. trichostachya x D. sp.	4543	LSC
D. aff. trichostachya x D. sp.	4734	LSC
D. aff. trichostachya x D. sp.	6391	LSC
D. aff. trichostachya x D. sp.	6406	LSC
D. aff. trichostachya x D. sp.	6456	LSC
D. aff. trichostachya x D. sp.	7992	LSC
D. aff. trichostachya x D. sp.	8502	LSC
D. aff. trichostachya x D. sp.	9163	LSC
D. aff. trichostachya x D. sp.	13204	LSC
D. aff. trichostachya x D. sp.	23680	LSC
D. aff. trichostachya x D. sp.	28881	LSC
D. aff. trichostachya x D. sp.	28978	LSC
D. aff. trichostachya x D. sp.	29913	LSC
D. aff. trichostachya x D. sp.	31169	LSC
D. aff. trichostachya x D. sp.	31906	LSC
D. aff. trichostachya x D. sp.	44276	LSC
D. aff. trichostachya x D. sp.	47120	LSC
D. aff. trichostachya x D. sp.	48461	LSC
D. aff. trichostachya x D. sp.	56721	LSC
D. aff. trichostachya x D. sp.	56888	LSC
D. aff. trichostachya x D. sp.	59283	LSC
D. aff. trichostachya x D. sp.	61235	LSC
D. aff. trichostachya x D. sp.	61584	LSC
D. aff. trichostachya x D. sp.	64464	LSC
D. aff. trichostachya x D. sp.	65927	LSC
D. aff. trichostachya x D. sp.	67998	LSC
D. aff. trichostachya x D. sp.	68951	LSC
D. aff. trichostachya x D. sp.	73994	LSC
D. aff. trichostachya x D. sp.	74415	LSC
D. aff. trichostachya x D. sp.	74458	LSC
D. aff. trichostachya x D. sp.	74547	LSC
D. aff. trichostachya x D. sp.	77260	LSC
D. aff. trichostachya x D. sp.	78663	LSC
D. aff. trichostachya x D. sp.	79679	LSC
D. aff. trichostachya x D. sp.	83902	LSC
D. aff. trichostachya x D. sp.	84443	LSC
D. aff. trichostachya x D. sp.	85785	LSC
D. aff. trichostachya x D. sp.	86101	LSC
D. aff. trichostachya x D. sp.	116383	SSC

## Sheet: TABLE S4
TABLE S4 - Simple sequence repeats (SSR) identified in the complete chloroplast genomes of Dyckia spp.
ID	SSR type	SSR	size	start	end	plastome region
Dyckia consimilis ind 1	mono	(A)13	13	3551	3563	LSC
Dyckia consimilis ind 1	mono	(A)13	13	4545	4557	LSC
Dyckia consimilis ind 1	mono	(T)11	11	4729	4739	LSC
Dyckia consimilis ind 1	mono	(A)22	22	6402	6423	LSC
Dyckia consimilis ind 1	mono	(T)17	17	6449	6465	LSC
Dyckia consimilis ind 1	mono	(A)10	10	6810	6819	LSC
Dyckia consimilis ind 1	mono	(A)20	20	7985	8004	LSC
Dyckia consimilis ind 1	tri	(ATT)4	12	8578	8589	LSC
Dyckia consimilis ind 1	mono	(T)14	14	9195	9208	LSC
Dyckia consimilis ind 1	di	(AT)5	10	9301	9310	LSC
Dyckia consimilis ind 1	mono	(T)12	12	13075	13086	LSC
Dyckia consimilis ind 1	penta	(TAAAG)3	15	13738	13752	LSC
Dyckia consimilis ind 1	tetra	(TTTC)3	12	14863	14874	LSC
Dyckia consimilis ind 1	penta	(ATCTA)3	15	14998	15012	LSC
Dyckia consimilis ind 1	mono	(T)10	10	15466	15475	LSC
Dyckia consimilis ind 1	mono	(A)10	10	15601	15610	LSC
Dyckia consimilis ind 1	mono	(T)10	10	19490	19499	LSC
Dyckia consimilis ind 1	mono	(T)10	10	19597	19606	LSC
Dyckia consimilis ind 1	di	(AT)5	10	20969	20978	LSC
Dyckia consimilis ind 1	mono	(T)14	14	23709	23722	LSC
Dyckia consimilis ind 1	di	(AT)5	10	28726	28735	LSC
Dyckia consimilis ind 1	mono	(T)11	11	28995	29005	LSC
Dyckia consimilis ind 1	mono	(T)10	10	29007	29016	LSC
Dyckia consimilis ind 1	mono	(A)12	12	29201	29212	LSC
Dyckia consimilis ind 1	mono	(A)19	19	29929	29947	LSC
Dyckia consimilis ind 1	mono	(A)12	12	31189	31200	LSC
Dyckia consimilis ind 1	mono	(T)11	11	31666	31676	LSC
Dyckia consimilis ind 1	mono	(T)13	13	33510	33522	LSC
Dyckia consimilis ind 1	mono	(T)11	11	44294	44304	LSC
Dyckia consimilis ind 1	di	(TA)5	10	48047	48056	LSC
Dyckia consimilis ind 1	di	(AT)5	10	48058	48067	LSC
Dyckia consimilis ind 1	mono	(A)11	11	48468	48478	LSC
Dyckia consimilis ind 1	tri	(ATA)4	12	48480	48491	LSC
Dyckia consimilis ind 1	mono	(A)13	13	48492	48504	LSC
Dyckia consimilis ind 1	tetra	(AAAT)3	12	48506	48517	LSC
Dyckia consimilis ind 1	mono	(A)10	10	48771	48780	LSC
Dyckia consimilis ind 1	mono	(T)11	11	52129	52139	LSC
Dyckia consimilis ind 1	mono	(T)11	11	56734	56744	LSC
Dyckia consimilis ind 1	mono	(A)10	10	56746	56755	LSC
Dyckia consimilis ind 1	mono	(T)12	12	56901	56912	LSC
Dyckia consimilis ind 1	mono	(A)11	11	59293	59303	LSC
Dyckia consimilis ind 1	mono	(A)14	14	60984	60997	LSC
Dyckia consimilis ind 1	mono	(A)11	11	61247	61257	LSC
Dyckia consimilis ind 1	di	(TC)5	10	63752	63761	LSC
Dyckia consimilis ind 1	tetra	(AATG)4	16	64362	64377	LSC
Dyckia consimilis ind 1	mono	(T)14	14	65935	65948	LSC
Dyckia consimilis ind 1	penta	(TATAA)3	15	67961	67975	LSC
Dyckia consimilis ind 1	mono	(A)13	13	67996	68008	LSC
Dyckia consimilis ind 1	tetra	(GAAA)3	12	68151	68162	LSC
Dyckia consimilis ind 1	mono	(T)10	10	68812	68821	LSC
Dyckia consimilis ind 1	mono	(T)10	10	69573	69582	LSC
Dyckia consimilis ind 1	mono	(A)13	13	69932	69944	LSC
Dyckia consimilis ind 1	tetra	(TTAA)3	12	70621	70632	LSC
Dyckia consimilis ind 1	tetra	(AATT)3	12	70662	70673	LSC
Dyckia consimilis ind 1	tri	(TTC)4	12	70747	70758	LSC
Dyckia consimilis ind 1	tetra	(AATA)3	12	71206	71217	LSC
Dyckia consimilis ind 1	mono	(A)11	11	72369	72379	LSC
Dyckia consimilis ind 1	mono	(T)12	12	73731	73742	LSC
Dyckia consimilis ind 1	mono	(T)10	10	74002	74011	LSC
Dyckia consimilis ind 1	mono	(A)12	12	74422	74433	LSC
Dyckia consimilis ind 1	mono	(T)12	12	74464	74475	LSC
Dyckia consimilis ind 1	mono	(A)12	12	74551	74562	LSC
Dyckia consimilis ind 1	tetra	(TGAT)3	12	75070	75081	LSC
Dyckia consimilis ind 1	mono	(T)11	11	77263	77273	LSC
Dyckia consimilis ind 1	mono	(A)15	15	78663	78677	LSC
Dyckia consimilis ind 1	mono	(A)11	11	79677	79687	LSC
Dyckia consimilis ind 1	tetra	(TTAT)3	12	80050	80061	LSC
Dyckia consimilis ind 1	mono	(T)12	12	83888	83899	LSC
Dyckia consimilis ind 1	mono	(T)10	10	83901	83910	LSC
Dyckia consimilis ind 1	mono	(A)10	10	84439	84448	LSC
Dyckia consimilis ind 1	tetra	(TTCT)3	12	85738	85749	LSC
Dyckia consimilis ind 1	mono	(T)12	12	85780	85791	LSC
Dyckia consimilis ind 1	mono	(T)13	13	86095	86107	LSC
Dyckia consimilis ind 1	mono	(T)11	11	86851	86861	LSC
Dyckia consimilis ind 1	di	(GA)5	10	93221	93230	IRB
Dyckia consimilis ind 1	mono	(T)10	10	102817	102826	IRB
Dyckia consimilis ind 1	mono	(A)15	15	116375	116389	SSC
Dyckia consimilis ind 1	di	(TA)5	10	116737	116746	SSC
Dyckia consimilis ind 1	di	(AT)6	12	117172	117183	SSC
Dyckia consimilis ind 1	di	(TA)5	10	117236	117245	SSC
Dyckia consimilis ind 1	tetra	(AATA)3	12	119971	119982	SSC
Dyckia consimilis ind 1	tetra	(TATT)3	12	122478	122489	SSC
Dyckia consimilis ind 1	mono	(T)12	12	123178	123189	SSC
Dyckia consimilis ind 1	mono	(A)16	16	123307	123322	SSC
Dyckia consimilis ind 1	mono	(A)11	11	127904	127914	SSC
Dyckia consimilis ind 1	penta	(ATTAA)3	15	128242	128256	SSC
Dyckia consimilis ind 1	mono	(T)10	10	129477	129486	SSC
Dyckia consimilis ind 1	mono	(T)10	10	131061	131070	SSC
Dyckia consimilis ind 1	mono	(A)10	10	131561	131570	SSC
Dyckia consimilis ind 1	mono	(A)10	10	144001	144010	IRA
Dyckia consimilis ind 1	di	(TC)5	10	153597	153606	IRA
Dyckia densiflora	mono	(A)14	14	3552	3565	LSC
Dyckia densiflora	mono	(A)12	12	4547	4558	LSC
Dyckia densiflora	mono	(T)10	10	4730	4739	LSC
Dyckia densiflora	mono	(A)19	19	6402	6420	LSC
Dyckia densiflora	mono	(T)22	22	6449	6470	LSC
Dyckia densiflora	mono	(A)18	18	7990	8007	LSC
Dyckia densiflora	tri	(ATT)4	12	8525	8536	LSC
Dyckia densiflora	tri	(ATT)4	12	8573	8584	LSC
Dyckia densiflora	mono	(T)13	13	9174	9186	LSC
Dyckia densiflora	di	(AT)5	10	9279	9288	LSC
Dyckia densiflora	mono	(T)11	11	9895	9905	LSC
Dyckia densiflora	mono	(T)12	12	13055	13066	LSC
Dyckia densiflora	penta	(TAAAG)3	15	13718	13732	LSC
Dyckia densiflora	tetra	(TTTC)3	12	14843	14854	LSC
Dyckia densiflora	penta	(ATCTA)3	15	14978	14992	LSC
Dyckia densiflora	mono	(T)10	10	15446	15455	LSC
Dyckia densiflora	mono	(T)10	10	19469	19478	LSC
Dyckia densiflora	mono	(T)10	10	19576	19585	LSC
Dyckia densiflora	di	(AT)5	10	20948	20957	LSC
Dyckia densiflora	mono	(T)14	14	23688	23701	LSC
Dyckia densiflora	di	(AT)5	10	28705	28714	LSC
Dyckia densiflora	mono	(A)10	9	28888	28897	LSC
Dyckia densiflora	mono	(T)11	11	28975	28985	LSC
Dyckia densiflora	mono	(T)11	11	28987	28997	LSC
Dyckia densiflora	mono	(A)13	13	29182	29194	LSC
Dyckia densiflora	mono	(A)17	17	29912	29928	LSC
Dyckia densiflora	mono	(A)13	13	31170	31182	LSC
Dyckia densiflora	mono	(A)13	13	31350	31362	LSC
Dyckia densiflora	mono	(T)10	10	31828	31837	LSC
Dyckia densiflora	mono	(T)12	12	33665	33676	LSC
Dyckia densiflora	mono	(T)11	11	44448	44458	LSC
Dyckia densiflora	mono	(TA)5	10	48201	48210	LSC
Dyckia densiflora	mono	(AT)5	10	48212	48221	LSC
Dyckia densiflora	mono	(A)11	11	48622	48632	LSC
Dyckia densiflora	tri	(ATA)5	15	48634	48648	LSC
Dyckia densiflora	mono	(A)17	17	48649	48665	LSC
Dyckia densiflora	tetra	(AAAT)3	12	48667	48678	LSC
Dyckia densiflora	mono	(A)10	10	48932	48941	LSC
Dyckia densiflora	mono	(T)11	11	52290	52300	LSC
Dyckia densiflora	mono	(T)10	10	56895	56904	LSC
Dyckia densiflora	mono	(T)12	12	57060	57071	LSC
Dyckia densiflora	mono	(A)10	10	59452	59461	LSC
Dyckia densiflora	mono	(A)13	13	61142	61154	LSC
Dyckia densiflora	mono	(A)12	12	61404	61415	LSC
Dyckia densiflora	mono	(T)10	10	61738	61747	LSC
Dyckia densiflora	di	(TC)5	10	63911	63920	LSC
Dyckia densiflora	tetra	(AATG)4	16	64521	64536	LSC
Dyckia densiflora	mono	(T)11	11	64631	64641	LSC
Dyckia densiflora	mono	(T)15	15	66096	66110	LSC
Dyckia densiflora	penta	(TATAA)3	15	68123	68137	LSC
Dyckia densiflora	mono	(A)13	13	68158	68170	LSC
Dyckia densiflora	tetra	(GAAA)3	12	68313	68324	LSC
Dyckia densiflora	mono	(T)10	10	68968	68977	LSC
Dyckia densiflora	mono	(T)10	10	69729	69738	LSC
Dyckia densiflora	mono	(A)13	13	70088	70100	LSC
Dyckia densiflora	tetra	(TTAA)3	12	70777	70788	LSC
Dyckia densiflora	tetra	(AATT)3	12	70818	70829	LSC
Dyckia densiflora	tri	(TTC)4	12	70903	70914	LSC
Dyckia densiflora	tetra	(AATA)3	12	71362	71373	LSC
Dyckia densiflora	mono	(A)10	10	72525	72534	LSC
Dyckia densiflora	mono	(T)11	11	73886	73896	LSC
Dyckia densiflora	mono	(T)10	10	74156	74165	LSC
Dyckia densiflora	mono	(A)14	14	74576	74589	LSC
Dyckia densiflora	mono	(T)15	15	74620	74634	LSC
Dyckia densiflora	mono	(A)12	12	74710	74721	LSC
Dyckia densiflora	tetra	(TGAT)3	12	75229	75240	LSC
Dyckia densiflora	mono	(T)10	10	77422	77431	LSC
Dyckia densiflora	mono	(A)19	19	78821	78839	LSC
Dyckia densiflora	mono	(A)11	11	79840	79850	LSC
Dyckia densiflora	tetra	(TTAT)3	12	80213	80224	LSC
Dyckia densiflora	mono	(T)13	13	84051	84063	LSC
Dyckia densiflora	mono	(T)10	10	84065	84074	LSC
Dyckia densiflora	mono	(A)10	10	84603	84612	LSC
Dyckia densiflora	tetra	(TTCT)3	12	85902	85913	LSC
Dyckia densiflora	mono	(T)12	12	85944	85955	LSC
Dyckia densiflora	mono	(T)12	12	86259	86270	LSC
Dyckia densiflora	mono	(T)12	12	87014	87025	LSC
Dyckia densiflora	di	(GA)5	10	93385	93394	IRB
Dyckia densiflora	mono	(T)10	10	102981	102990	IRB
Dyckia densiflora	mono	(A)15	15	116539	116553	SSC
Dyckia densiflora	di	(TA)5	10	116901	116910	SSC
Dyckia densiflora	di	(AT)6	12	117336	117347	SSC
Dyckia densiflora	di	(TA)5	10	117400	117409	SSC
Dyckia densiflora	tetra	(AATA)3	12	120154	120165	SSC
Dyckia densiflora	tetra	(TATT)3	12	122661	122672	SSC
Dyckia densiflora	mono	(T)11	11	123361	123371	SSC
Dyckia densiflora	mono	(A)18	18	123489	123506	SSC
Dyckia densiflora	mono	(A)11	11	128088	128098	SSC
Dyckia densiflora	penta	(ATTAA)3	15	128426	128440	SSC
Dyckia densiflora	mono	(T)10	10	129661	129670	SSC
Dyckia densiflora	mono	(T)10	10	131245	131254	SSC
Dyckia densiflora	mono	(A)10	10	131745	131754	SSC
Dyckia densiflora	mono	(A)10	10	144185	144194	IRA
Dyckia densiflora	di	(TC)5	10	153781	153790	IRA
Dyckia elata	mono	(A)13	13	3551	3563	LSC
Dyckia elata	mono	(A)12	12	4545	4556	LSC
Dyckia elata	mono	(T)11	11	4728	4738	LSC
Dyckia elata	mono	(A)15	15	6377	6391	LSC
Dyckia elata	mono	(T)15	15	6420	6434	LSC
Dyckia elata	mono	(A)17	17	7954	7970	LSC
Dyckia elata	tri	(ATT)4	12	8508	8519	LSC
Dyckia elata	tri	(ATT)4	12	8530	8541	LSC
Dyckia elata	tri	(ATT)4	12	8568	8579	LSC
Dyckia elata	mono	(T)14	14	9185	9198	LSC
Dyckia elata	di	(AT)5	10	9291	9300	LSC
Dyckia elata	mono	(T)12	12	13065	13076	LSC
Dyckia elata	penta	(TAAAG)3	15	13729	13743	LSC
Dyckia elata	tetra	(TTTC)3	12	14854	14865	LSC
Dyckia elata	penta	(ATCTA)3	15	14989	15003	LSC
Dyckia elata	mono	(T)10	10	15457	15466	LSC
Dyckia elata	mono	(A)10	10	15592	15601	LSC
Dyckia elata	mono	(T)10	10	19481	19490	LSC
Dyckia elata	mono	(T)10	10	19588	19597	LSC
Dyckia elata	di	(AT)5	10	20960	20969	LSC
Dyckia elata	mono	(T)16	16	23700	23715	LSC
Dyckia elata	di	(AT)5	10	28719	28728	LSC
Dyckia elata	mono	(A)11	11	28902	28912	LSC
Dyckia elata	mono	(T)11	11	28990	29000	LSC
Dyckia elata	mono	(T)10	10	29002	29011	LSC
Dyckia elata	mono	(A)11	11	29196	29206	LSC
Dyckia elata	mono	(A)21	21	29923	29943	LSC
Dyckia elata	mono	(A)13	13	31185	31197	LSC
Dyckia elata	mono	(T)11	11	31663	31673	LSC
Dyckia elata	mono	(T)11	11	33507	33517	LSC
Dyckia elata	mono	(T)11	11	44289	44299	LSC
Dyckia elata	di	(TA)5	10	48042	48051	LSC
Dyckia elata	di	(AT)5	10	48053	48062	LSC
Dyckia elata	mono	(A)11	11	48463	48473	LSC
Dyckia elata	mono	(A)13	13	48483	48495	LSC
Dyckia elata	tri	(AAAT)3	12	48498	48509	LSC
Dyckia elata	mono	(A)10	10	48763	48772	LSC
Dyckia elata	mono	(T)11	11	52120	52130	LSC
Dyckia elata	mono	(T)15	15	56706	56720	LSC
Dyckia elata	mono	(A)10	10	56722	56731	LSC
Dyckia elata	mono	(T)12	12	56877	56888	LSC
Dyckia elata	mono	(A)11	11	59269	59279	LSC
Dyckia elata	mono	(A)13	13	60960	60972	LSC
Dyckia elata	mono	(A)10	10	61222	61231	LSC
Dyckia elata	mono	(T)11	11	61554	61564	LSC
Dyckia elata	di	(TC)5	10	63728	63737	LSC
Dyckia elata	tetra	(AATG)4	16	64338	64353	LSC
Dyckia elata	mono	(T)17	17	65911	65927	LSC
Dyckia elata	penta	(TATAA)3	15	67940	67954	LSC
Dyckia elata	mono	(A)13	13	67975	67987	LSC
Dyckia elata	tetra	(GAAA)3	12	68130	68141	LSC
Dyckia elata	mono	(T)10	10	68818	68827	LSC
Dyckia elata	penta	(TTTGT)3	15	69440	69454	LSC
Dyckia elata	mono	(T)11	11	69584	69594	LSC
Dyckia elata	mono	(A)13	13	69944	69956	LSC
Dyckia elata	tetra	(TTAA)3	12	70638	70649	LSC
Dyckia elata	tetra	(AATT)3	12	70679	70690	LSC
Dyckia elata	tri	(TTC)4	12	70764	70775	LSC
Dyckia elata	tetra	(AATA)3	12	71223	71234	LSC
Dyckia elata	mono	(A)11	11	72386	72396	LSC
Dyckia elata	mono	(T)10	10	73748	73757	LSC
Dyckia elata	mono	(T)10	10	74017	74026	LSC
Dyckia elata	mono	(A)12	144	74437	74448	LSC
Dyckia elata	mono	(T)14	14	74479	74492	LSC
Dyckia elata	mono	(A)13	13	74568	74580	LSC
Dyckia elata	tetra	(TGAT)3	12	75088	75099	LSC
Dyckia elata	mono	(T)10	10	77281	77290	LSC
Dyckia elata	mono	(A)15	15	78680	78694	LSC
Dyckia elata	mono	(A)12	12	79695	79706	LSC
Dyckia elata	tetra	(TTAT)3	12	80069	80080	LSC
Dyckia elata	mono	(T)11	11	83907	83917	LSC
Dyckia elata	mono	(T)10	10	83919	83928	LSC
Dyckia elata	mono	(A)10	10	84457	84466	LSC
Dyckia elata	tetra	(TTCT)3	12	85756	85767	LSC
Dyckia elata	mono	(T)12	12	85798	85809	LSC
Dyckia elata	mono	(T)13	13	86113	86125	LSC
Dyckia elata	mono	(T)10	10	86869	86878	LSC
Dyckia elata	di	(GA)5	10	93238	93247	IRB
Dyckia elata	mono	(T)10	10	102834	102843	IRB
Dyckia elata	mono	(A)14	14	116392	116405	SSC
Dyckia elata	di	(TA)5	10	116753	116762	SSC
Dyckia elata	di	(AT)6	12	117188	117199	SSC
Dyckia elata	di	(TA)5	10	117252	117261	SSC
Dyckia elata	tetra	(AATA)3	12	119987	119998	SSC
Dyckia elata	tetra	(TATT)3	12	122494	122505	SSC
Dyckia elata	mono	(T)12	12	123194	123205	SSC
Dyckia elata	mono	(A)17	17	123323	123339	SSC
Dyckia elata	mono	(A)10	10	127920	127929	SSC
Dyckia elata	penta	(ATTAA)3	15	128257	128271	SSC
Dyckia elata	mono	(T)10	10	129492	129501	SSC
Dyckia elata	mono	(T)10	10	131076	131085	SSC
Dyckia elata	mono	(A)10	10	131576	131585	SSC
Dyckia elata	mono	(A)10	10	144016	144025	IRA
Dyckia elata	di	(TC)5	10	153612	153621	IRA
Dyckia rariflora	mono	(A)13	13	3551	3563	LSC
Dyckia rariflora	mono	(A)13	13	4545	4557	LSC
Dyckia rariflora	mono	(T)12	12	4729	4740	LSC
Dyckia rariflora	mono	(A)15	15	6403	6417	LSC
Dyckia rariflora	mono	(T)15	15	6446	6460	LSC
Dyckia rariflora	mono	(A)16	16	7980	7995	LSC
Dyckia rariflora	mono	(T)15	15	9123	9137	LSC
Dyckia rariflora	di	(AT)5	10	9230	9239	LSC
Dyckia rariflora	mono	(T)12	12	13004	13015	LSC
Dyckia rariflora	penta	(TAAAG)3	15	13667	13681	LSC
Dyckia rariflora	tetra	(TTTC)3	12	14792	14803	LSC
Dyckia rariflora	penta	(ATCTA)3	15	14927	14941	LSC
Dyckia rariflora	mono	(T)10	10	15395	15404	LSC
Dyckia rariflora	mono	(A)10	10	15530	15539	LSC
Dyckia rariflora	mono	(T)10	10	19419	19428	LSC
Dyckia rariflora	mono	(T)10	10	19526	19535	LSC
Dyckia rariflora	di	(AT)5	10	20898	20907	LSC
Dyckia rariflora	mono	(T)15	15	23638	23652	LSC
Dyckia rariflora	di	(AT)5	10	28656	28665	LSC
Dyckia rariflora	mono	(A)10	10	28839	28848	LSC
Dyckia rariflora	mono	(T)11	11	28926	28936	LSC
Dyckia rariflora	mono	(T)11	11	28938	28948	LSC
Dyckia rariflora	mono	(A)11	11	29133	29143	LSC
Dyckia rariflora	mono	(A)22	22	29860	29881	LSC
Dyckia rariflora	mono	(A)13	13	31123	31135	LSC
Dyckia rariflora	mono	(T)11	11	31601	31611	LSC
Dyckia rariflora	mono	(T)11	11	33445	33455	LSC
Dyckia rariflora	mono	(T)11	11	44227	44237	LSC
Dyckia rariflora	di	(TA)5	10	47980	47989	LSC
Dyckia rariflora	di	(AT)5	10	47991	48000	LSC
Dyckia rariflora	mono	(A)10	10	48401	48410	LSC
Dyckia rariflora	mono	(A)14	14	48421	48434	LSC
Dyckia rariflora	tri	(AAAT)3	12	48436	48447	LSC
Dyckia rariflora	mono	(A)10	10	48701	48710	LSC
Dyckia rariflora	mono	(T)11	11	52058	52068	LSC
Dyckia rariflora	mono	(T)12	12	56663	56674	LSC
Dyckia rariflora	mono	(A)10	10	56676	56685	LSC
Dyckia rariflora	mono	(T)12	12	56831	56842	LSC
Dyckia rariflora	mono	(A)11	11	59223	59233	LSC
Dyckia rariflora	mono	(A)14	14	60914	60927	LSC
Dyckia rariflora	mono	(A)10	10	61177	61186	LSC
Dyckia rariflora	mono	(T)10	10	61509	61518	LSC
Dyckia rariflora	di	(TC)5	10	63682	63691	LSC
Dyckia rariflora	tetra	(AATG)4	16	64292	64307	LSC
Dyckia rariflora	mono	(T)16	16	65865	65880	LSC
Dyckia rariflora	penta	(TATAA)3	15	67893	67907	LSC
Dyckia rariflora	mono	(A)13	13	67928	67940	LSC
Dyckia rariflora	tetra	(GAAA)3	12	68083	68094	LSC
Dyckia rariflora	mono	(T)10	10	68771	68780	LSC
Dyckia rariflora	penta	(TTTGT)3	15	69393	69407	LSC
Dyckia rariflora	mono	(T)10	10	69537	69546	LSC
Dyckia rariflora	mono	(A)13	13	69896	69908	LSC
Dyckia rariflora	tetra	(TTAA)3	12	70585	70596	LSC
Dyckia rariflora	tetra	(AATT)3	12	70626	70637	LSC
Dyckia rariflora	tri	(TTC)4	12	70711	70722	LSC
Dyckia rariflora	tetra	(AATA)3	12	71170	71181	LSC
Dyckia rariflora	mono	(A)11	11	72333	72343	LSC
Dyckia rariflora	mono	(T)10	10	73695	73704	LSC
Dyckia rariflora	mono	(T)10	10	73964	73973	LSC
Dyckia rariflora	mono	(A)12	12	74384	74395	LSC
Dyckia rariflora	mono	(T)14	14	74426	74439	LSC
Dyckia rariflora	mono	(A)13	13	74515	74527	LSC
Dyckia rariflora	tetra	(TGAT)3	12	75035	75046	LSC
Dyckia rariflora	mono	(T)10	10	77228	77237	LSC
Dyckia rariflora	mono	(A)16	16	78627	78642	LSC
Dyckia rariflora	mono	(A)11	11	79643	79653	LSC
Dyckia rariflora	tetra	(TTAT)3	12	80016	80027	LSC
Dyckia rariflora	mono	(T)12	12	83854	83865	LSC
Dyckia rariflora	mono	(T)10	10	83867	83876	LSC
Dyckia rariflora	mono	(A)10	10	84405	84414	LSC
Dyckia rariflora	tetra	(TTCT)3	12	85704	85715	LSC
Dyckia rariflora	mono	(T)12	12	85746	85757	LSC
Dyckia rariflora	mono	(T)13	13	86061	86073	LSC
Dyckia rariflora	mono	(T)10	10	86817	86826	LSC
Dyckia rariflora	di	(GA)5	10	93186	93195	IRB
Dyckia rariflora	mono	(T)10	10	102782	102791	IRB
Dyckia rariflora	mono	(A)13	13	116340	116352	SSC
Dyckia rariflora	di	(TA)5	10	116700	116709	SSC
Dyckia rariflora	di	(AT)6	12	117135	117146	SSC
Dyckia rariflora	di	(TA)5	10	117199	117208	SSC
Dyckia rariflora	tetra	(AATA)3	12	119934	119945	SSC
Dyckia rariflora	tetra	(TATT)3	12	122441	122452	SSC
Dyckia rariflora	mono	(T)12	12	123141	123152	SSC
Dyckia rariflora	mono	(A)17	17	123270	123286	SSC
Dyckia rariflora	mono	(A)10	10	127867	127876	SSC
Dyckia rariflora	penta	(ATTAA)3	15	128204	128218	SSC
Dyckia rariflora	mono	(T)10	10	129439	129448	SSC
Dyckia rariflora	mono	(T)10	10	131023	131032	SSC
Dyckia rariflora	mono	(A)10	10	131523	131532	SSC
Dyckia rariflora	mono	(A)10	10	143963	143972	IRA
Dyckia rariflora	di	(TC)5	10	153559	153568	IRA
Dyckia consimilis ind 2	mono	(A)14	14	3551	3564	LSC
Dyckia consimilis ind 2	mono	(A)13	13	4546	4558	LSC
Dyckia consimilis ind 2	mono	(T)13	13	4730	4742	LSC
Dyckia consimilis ind 2	mono	(A)22	22	6381	6402	LSC
Dyckia consimilis ind 2	mono	(T)15	15	6431	6445	LSC
Dyckia consimilis ind 2	mono	(A)14	14	7965	7978	LSC
Dyckia consimilis ind 2	tri	(ATT)4	12	8516	8527	LSC
Dyckia consimilis ind 2	mono	(T)16	16	9133	9148	LSC
Dyckia consimilis ind 2	di	(AT)5	10	9238	9247	LSC
Dyckia consimilis ind 2	mono	(T)12	12	13012	13023	LSC
Dyckia consimilis ind 2	penta	(TAAAG)3	15	13675	13689	LSC
Dyckia consimilis ind 2	tetra	(TTTC)3	12	14800	14811	LSC
Dyckia consimilis ind 2	penta	(ATCTA)3	15	14935	14949	LSC
Dyckia consimilis ind 2	mono	(T)10	10	15403	15412	LSC
Dyckia consimilis ind 2	mono	(A)10	10	15538	15547	LSC
Dyckia consimilis ind 2	mono	(T)10	10	19427	19436	LSC
Dyckia consimilis ind 2	mono	(T)10	10	19534	19543	LSC
Dyckia consimilis ind 2	di	(AT)5	10	20906	20915	LSC
Dyckia consimilis ind 2	mono	(T)15	15	23646	23660	LSC
Dyckia consimilis ind 2	di	(AT)5	10	28664	28673	LSC
Dyckia consimilis ind 2	mono	(T)10	10	28932	28941	LSC
Dyckia consimilis ind 2	mono	(T)10	10	28943	28952	LSC
Dyckia consimilis ind 2	mono	(A)12	12	29137	29148	LSC
Dyckia consimilis ind 2	mono	(A)20	20	29865	29884	LSC
Dyckia consimilis ind 2	mono	(A)13	13	31126	31138	LSC
Dyckia consimilis ind 2	mono	(T)11	11	31604	31614	LSC
Dyckia consimilis ind 2	mono	(T)13	13	33448	33460	LSC
Dyckia consimilis ind 2	mono	(T)11	11	44232	44242	LSC
Dyckia consimilis ind 2	di	(TA)5	10	47985	47994	LSC
Dyckia consimilis ind 2	di	(AT)5	10	47996	48005	LSC
Dyckia consimilis ind 2	mono	(A)10	10	48406	48415	LSC
Dyckia consimilis ind 2	tri	(ATA)6	18	48417	48434	LSC
Dyckia consimilis ind 2	tetra	(AAAT)3	12	48442	48453	LSC
Dyckia consimilis ind 2	mono	(A)10	10	48707	48716	LSC
Dyckia consimilis ind 2	mono	(T)11	11	52065	52075	LSC
Dyckia consimilis ind 2	mono	(T)12	12	56670	56681	LSC
Dyckia consimilis ind 2	mono	(A)11	11	59062	59072	LSC
Dyckia consimilis ind 2	mono	(A)13	13	60753	60765	LSC
Dyckia consimilis ind 2	mono	(A)11	11	61015	61025	LSC
Dyckia consimilis ind 2	mono	(T)10	10	61348	61357	LSC
Dyckia consimilis ind 2	di	(TC)5	10	63521	63530	LSC
Dyckia consimilis ind 2	tetra	(AATG)4	16	64131	64146	LSC
Dyckia consimilis ind 2	mono	(T)14	14	65704	65717	LSC
Dyckia consimilis ind 2	penta	(TATAA)3	15	67730	67744	LSC
Dyckia consimilis ind 2	mono	(A)13	13	67765	67777	LSC
Dyckia consimilis ind 2	tetra	(GAAA)3	12	67920	67931	LSC
Dyckia consimilis ind 2	mono	(T)10	10	68581	68590	LSC
Dyckia consimilis ind 2	mono	(T)10	10	69342	69351	LSC
Dyckia consimilis ind 2	mono	(A)14	14	69701	69714	LSC
Dyckia consimilis ind 2	tetra	(TTAA)3	12	70391	70402	LSC
Dyckia consimilis ind 2	tetra	(AATT)3	12	70432	70443	LSC
Dyckia consimilis ind 2	tri	(TTC)4	12	70517	70528	LSC
Dyckia consimilis ind 2	tetra	(AATA)3	12	70976	70987	LSC
Dyckia consimilis ind 2	mono	(A)11	11	72139	72149	LSC
Dyckia consimilis ind 2	mono	(T)10	10	73501	73510	LSC
Dyckia consimilis ind 2	mono	(T)10	10	73770	73779	LSC
Dyckia consimilis ind 2	mono	(A)12	12	74190	74201	LSC
Dyckia consimilis ind 2	mono	(T)14	14	74232	74245	LSC
Dyckia consimilis ind 2	mono	(A)13	13	74321	74333	LSC
Dyckia consimilis ind 2	tetra	(TGAT)3	12	74841	74852	LSC
Dyckia consimilis ind 2	mono	(T)10	10	77034	77043	LSC
Dyckia consimilis ind 2	mono	(A)14	14	78433	78446	LSC
Dyckia consimilis ind 2	mono	(A)10	10	79447	79456	LSC
Dyckia consimilis ind 2	tetra	(TTAT)3	12	79819	79830	LSC
Dyckia consimilis ind 2	mono	(T)13	13	83657	83669	LSC
Dyckia consimilis ind 2	mono	(T)12	12	83671	83682	LSC
Dyckia consimilis ind 2	mono	(A)11	11	84211	84221	LSC
Dyckia consimilis ind 2	tetra	(TTCT)3	12	85511	85522	LSC
Dyckia consimilis ind 2	mono	(T)12	12	85553	85564	LSC
Dyckia consimilis ind 2	mono	(T)13	13	85868	85880	LSC
Dyckia consimilis ind 2	di	(GA)5	10	92994	93003	IRB
Dyckia consimilis ind 2	mono	(T)10	10	102590	102599	IRB
Dyckia consimilis ind 2	mono	(A)14	14	116148	116161	SSC
Dyckia consimilis ind 2	di	(TA)5	10	116509	116518	SSC
Dyckia consimilis ind 2	di	(AT)6	12	116944	116955	SSC
Dyckia consimilis ind 2	di	(TA)5	10	117008	117017	SSC
Dyckia consimilis ind 2	tetra	(AATA)3	12	119742	119753	SSC
Dyckia consimilis ind 2	tetra	(TATT)3	12	122249	122260	SSC
Dyckia consimilis ind 2	mono	(T)12	12	122949	122960	SSC
Dyckia consimilis ind 2	mono	(A)15	15	123078	123092	SSC
Dyckia consimilis ind 2	mono	(A)10	10	127674	127683	SSC
Dyckia consimilis ind 2	penta	(TTAAA)3	15	128012	128026	SSC
Dyckia consimilis ind 2	mono	(T)10	10	129246	129255	SSC
Dyckia consimilis ind 2	mono	(T)10	10	130830	130839	SSC
Dyckia consimilis ind 2	mono	(A)10	10	131330	131339	SSC
Dyckia consimilis ind 2	mono	(A)10	10	143770	143779	IRA
Dyckia consimilis ind 2	di	(TC)5	10	153366	153375	IRA
Dyckia sp.	mono	(A)14	14	3551	3564	LSC
Dyckia sp.	mono	(A)15	15	4544	4558	LSC
Dyckia sp.	mono	(T)12	12	4730	4741	LSC
Dyckia sp.	mono	(A)22	22	6405	6426	LSC
Dyckia sp.	mono	(T)17	17	6455	6471	LSC
Dyckia sp.	mono	(A)14	14	7991	8004	LSC
Dyckia sp.	mono	(T)17	17	9094	9110	LSC
Dyckia sp.	di	(AT)5	10	9203	9212	LSC
Dyckia sp.	mono	(T)12	12	12977	12988	LSC
Dyckia sp.	penta	(TAAAG)3	15	13624	13638	LSC
Dyckia sp.	tetra	(TTTC)3	12	14749	14760	LSC
Dyckia sp.	penta	(ATCTA)3	15	14884	14898	LSC
Dyckia sp.	mono	(T)10	10	15352	15361	LSC
Dyckia sp.	mono	(A)10	10	15487	15496	LSC
Dyckia sp.	mono	(T)10	10	19376	19385	LSC
Dyckia sp.	mono	(T)10	10	19483	19492	LSC
Dyckia sp.	di	(AT)5	10	20855	20864	LSC
Dyckia sp.	mono	(T)14	14	23595	23608	LSC
Dyckia sp.	di	(AT)5	10	28612	28621	LSC
Dyckia sp.	mono	(A)11	11	28795	28805	LSC
Dyckia sp.	mono	(T)10	10	28883	28892	LSC
Dyckia sp.	mono	(A)12	12	29087	29098	LSC
Dyckia sp.	mono	(A)23	23	29815	29837	LSC
Dyckia sp.	mono	(A)12	12	31079	31090	LSC
Dyckia sp.	mono	(T)11	11	31556	31566	LSC
Dyckia sp.	mono	(T)13	13	33401	33413	LSC
Dyckia sp.	mono	(T)12	12	44185	44196	LSC
Dyckia sp.	di	(TA)5	10	47934	47943	LSC
Dyckia sp.	di	(AT)5	10	47945	47954	LSC
Dyckia sp.	mono	(A)11	11	48355	48365	LSC
Dyckia sp.	tri	(ATA)6	18	48367	48384	LSC
Dyckia sp.	mono	(A)11	11	48385	48395	LSC
Dyckia sp.	tetra	(AAAT)3	12	48397	48408	LSC
Dyckia sp.	mono	(A)10	10	48662	48671	LSC
Dyckia sp.	mono	(T)11	11	52020	52030	LSC
Dyckia sp.	mono	(T)12	12	56625	56636	LSC
Dyckia sp.	mono	(T)15	15	56792	56806	LSC
Dyckia sp.	mono	(A)12	12	60876	60887	LSC
Dyckia sp.	mono	(A)13	13	61137	61149	LSC
Dyckia sp.	mono	(T)10	10	61472	61481	LSC
Dyckia sp.	mono	(T)10	10	61483	61492	LSC
Dyckia sp.	di	(TC)5	10	63646	63655	LSC
Dyckia sp.	tetra	(AATG)4	16	64256	64271	LSC
Dyckia sp.	mono	(T)12	12	65828	65839	LSC
Dyckia sp.	penta	(TATAA)3	15	67852	67866	LSC
Dyckia sp.	mono	(A)12	12	67887	67898	LSC
Dyckia sp.	tetra	(GAAA)3	12	68041	68052	LSC
Dyckia sp.	mono	(T)10	10	68702	68711	LSC
Dyckia sp.	mono	(A)10	10	68843	68852	LSC
Dyckia sp.	mono	(T)11	11	69464	69474	LSC
Dyckia sp.	mono	(A)13	13	69824	69836	LSC
Dyckia sp.	tetra	(TTAA)3	12	70513	70524	LSC
Dyckia sp.	tetra	(AATT)3	12	70554	70565	LSC
Dyckia sp.	tri	(TTC)4	12	70639	70650	LSC
Dyckia sp.	tetra	(AATA)3	12	71098	71109	LSC
Dyckia sp.	mono	(A)11	11	72261	72271	LSC
Dyckia sp.	mono	(T)10	10	73623	73632	LSC
Dyckia sp.	mono	(T)11	11	73892	73902	LSC
Dyckia sp.	mono	(A)12	12	74313	74324	LSC
Dyckia sp.	mono	(T)12	12	74355	74366	LSC
Dyckia sp.	mono	(A)11	11	74442	74452	LSC
Dyckia sp.	tetra	(TGAT)3	12	74960	74971	LSC
Dyckia sp.	mono	(T)11	11	77153	77163	LSC
Dyckia sp.	mono	(A)19	19	78553	78571	LSC
Dyckia sp.	mono	(A)11	11	79572	79582	LSC
Dyckia sp.	tetra	(TTAT)3	12	79945	79956	LSC
Dyckia sp.	mono	(T)13	13	83783	83795	LSC
Dyckia sp.	mono	(T)11	11	83809	83807	LSC
Dyckia sp.	tetra	(TTCT)3	12	85634	85645	LSC
Dyckia sp.	mono	(T)14	14	85676	85689	LSC
Dyckia sp.	mono	(T)13	13	85992	86004	LSC
Dyckia sp.	di	(TA)5	10	86742	86751	LSC
Dyckia sp.	di	(GA)5	10	93119	93128	IRB
Dyckia sp.	mono	(T)10	10	102715	102724	IRB
Dyckia sp.	di	(TA)5	10	116629	116638	SSC
Dyckia sp.	di	(AT)6	12	117064	117075	SSC
Dyckia sp.	di	(TA)5	10	117128	117137	SSC
Dyckia sp.	tetra	(AATA)3	12	119862	119873	SSC
Dyckia sp.	tetra	(TATT)3	12	122369	122380	SSC
Dyckia sp.	mono	(T)10	10	123069	123078	SSC
Dyckia sp.	mono	(A)15	15	123196	123210	SSC
Dyckia sp.	mono	(A)10	10	127792	127801	SSC
Dyckia sp.	penta	(ATTAA)3	15	128129	128143	SSC
Dyckia sp.	mono	(T)10	10	129364	129373	SSC
Dyckia sp.	mono	(T)10	10	130948	130957	SSC
Dyckia sp.	mono	(A)10	10	131448	131457	SSC
Dyckia sp.	mono	(A)10	10	143915	143924	IRA
Dyckia sp.	di	(TC)5	10	153511	153520	IRA
Dyckia aff. trichostachya	mono	(A)10	10	3551	3560	LSC
Dyckia aff. trichostachya	mono	(A)14	14	4542	4555	LSC
Dyckia aff. trichostachya	mono	(T)11	11	4727	4737	LSC
Dyckia aff. trichostachya	mono	(A)12	12	6400	6411	LSC
Dyckia aff. trichostachya	mono	(T)16	16	6446	6461	LSC
Dyckia aff. trichostachya	mono	(A)17	17	7981	7997	LSC
Dyckia aff. trichostachya	tri	(ATT)4	12	8535	8546	LSC
Dyckia aff. trichostachya	mono	(T)14	14	9152	9165	LSC
Dyckia aff. trichostachya	di	(AT)5	10	9258	9267	LSC
Dyckia aff. trichostachya	mono	(T)12	12	13032	13043	LSC
Dyckia aff. trichostachya	penta	(TAAAG)3	15	13695	13709	LSC
Dyckia aff. trichostachya	tetra	(TTTC)3	12	14820	14831	LSC
Dyckia aff. trichostachya	penta	(ATCTA)3	15	14955	14969	LSC
Dyckia aff. trichostachya	mono	(T)10	10	15423	15432	LSC
Dyckia aff. trichostachya	mono	(A)10	10	15558	15567	LSC
Dyckia aff. trichostachya	mono	(T)10	10	19447	19456	LSC
Dyckia aff. trichostachya	mono	(T)10	10	19554	19563	LSC
Dyckia aff. trichostachya	di	(AT)5	10	20926	20935	LSC
Dyckia aff. trichostachya	mono	(T)15	15	23666	23680	LSC
Dyckia aff. trichostachya	di	(AT)5	10	28684	28693	LSC
Dyckia aff. trichostachya	mono	(T)12	12	28953	28964	LSC
Dyckia aff. trichostachya	mono	(T)11	11	28966	28976	LSC
Dyckia aff. trichostachya	mono	(A)12	12	29161	29172	LSC
Dyckia aff. trichostachya	mono	(A)17	17	29889	29905	LSC
Dyckia aff. trichostachya	mono	(A)13	13	31147	31159	LSC
Dyckia aff. trichostachya	mono	(T)11	11	31625	31635	LSC
Dyckia aff. trichostachya	mono	(T)13	13	33469	33481	LSC
Dyckia aff. trichostachya	mono	(T)11	11	44253	44263	LSC
Dyckia aff. trichostachya	di	(TA)5	10	48006	48015	LSC
Dyckia aff. trichostachya	di	(AT)5	10	48017	48026	LSC
Dyckia aff. trichostachya	mono	(A)10	10	48427	48436	LSC
Dyckia aff. trichostachya	tri	(ATA)4	12	48438	48449	LSC
Dyckia aff. trichostachya	mono	(A)11	11	48450	48460	LSC
Dyckia aff. trichostachya	tetra	(AAAT)3	12	48462	48473	LSC
Dyckia aff. trichostachya	mono	(A)10	10	48727	48736	LSC
Dyckia aff. trichostachya	mono	(T)11	11	52085	52095	LSC
Dyckia aff. trichostachya	mono	(T)10	10	56690	56699	LSC
Dyckia aff. trichostachya	mono	(A)10	10	56701	56710	LSC
Dyckia aff. trichostachya	mono	(T)12	12	56856	56867	LSC
Dyckia aff. trichostachya	mono	(A)11	11	59248	59258	LSC
Dyckia aff. trichostachya	mono	(A)12	12	60939	60950	LSC
Dyckia aff. trichostachya	mono	(A)10	10	61200	61209	LSC
Dyckia aff. trichostachya	mono	(T)10	10	61532	61541	LSC
Dyckia aff. trichostachya	di	(TC)5	10	63705	63714	LSC
Dyckia aff. trichostachya	tetra	(AATG)4	16	64315	64330	LSC
Dyckia aff. trichostachya	mono	(T)14	14	65888	65901	LSC
Dyckia aff. trichostachya	penta	(TATAA)3	15	67914	67928	LSC
Dyckia aff. trichostachya	mono	(A)10	10	67949	67958	LSC
Dyckia aff. trichostachya	tetra	(GAAA)3	12	68104	68115	LSC
Dyckia aff. trichostachya	mono	(T)10	10	68765	68774	LSC
Dyckia aff. trichostachya	mono	(T)11	11	69526	69536	LSC
Dyckia aff. trichostachya	mono	(A)13	13	69886	69898	LSC
Dyckia aff. trichostachya	tetra	(TTAA)3	12	70575	70586	LSC
Dyckia aff. trichostachya	tetra	(AATT)3	12	70616	70627	LSC
Dyckia aff. trichostachya	tri	(TTC)4	12	70701	70712	LSC
Dyckia aff. trichostachya	tetra	(AATA)3	12	71160	71171	LSC
Dyckia aff. trichostachya	mono	(A)11	11	72323	72333	LSC
Dyckia aff. trichostachya	mono	(T)10	10	73685	73694	LSC
Dyckia aff. trichostachya	mono	(T)10	10	73954	73963	LSC
Dyckia aff. trichostachya	mono	(A)13	13	74374	74386	LSC
Dyckia aff. trichostachya	mono	(T)14	14	74417	74430	LSC
Dyckia aff. trichostachya	mono	(A)13	13	74506	74518	LSC
Dyckia aff. trichostachya	tetra	(TGAT)3	12	75026	75037	LSC
Dyckia aff. trichostachya	mono	(T)10	10	77219	77228	LSC
Dyckia aff. trichostachya	mono	(A)15	15	78618	78632	LSC
Dyckia aff. trichostachya	mono	(A)10	10	79633	79642	LSC
Dyckia aff. trichostachya	tetra	(TTAT)3	12	80005	80016	LSC
Dyckia aff. trichostachya	mono	(T)12	12	83843	83854	LSC
Dyckia aff. trichostachya	mono	(T)10	10	83856	83865	LSC
Dyckia aff. trichostachya	mono	(A)11	11	84394	84404	LSC
Dyckia aff. trichostachya	tetra	(TTCT)3	12	85694	85705	LSC
Dyckia aff. trichostachya	mono	(T)12	12	85736	85747	LSC
Dyckia aff. trichostachya	mono	(T)14	14	86051	86064	LSC
Dyckia aff. trichostachya	mono	(T)12	12	86808	86819	LSC
Dyckia aff. trichostachya	di	(GA)5	10	93179	93188	IRB
Dyckia aff. trichostachya	mono	(T)10	10	102775	102784	IRB
Dyckia aff. trichostachya	mono	(A)14	14	116333	116346	SSC
Dyckia aff. trichostachya	mono	(A)10	10	116527	116536	SSC
Dyckia aff. trichostachya	di	(TA)5	10	116694	116703	SSC
Dyckia aff. trichostachya	di	(AT)6	12	117129	117140	SSC
Dyckia aff. trichostachya	di	(TA)5	10	117193	117202	SSC
Dyckia aff. trichostachya	tetra	(AATA)3	12	119927	119938	SSC
Dyckia aff. trichostachya	tetra	(TATT)3	12	122434	122445	SSC
Dyckia aff. trichostachya	mono	(T)12	12	123134	123145	SSC
Dyckia aff. trichostachya	mono	(A)16	16	123263	123278	SSC
Dyckia aff. trichostachya	mono	(A)11	11	127860	127870	SSC
Dyckia aff. trichostachya	penta	(ATTAA)3	15	128198	128212	SSC
Dyckia aff. trichostachya	mono	(T)10	10	129433	129442	SSC
Dyckia aff. trichostachya	mono	(T)10	10	131017	131026	SSC
Dyckia aff. trichostachya	mono	(A)10	10	131517	131526	SSC
Dyckia aff. trichostachya	mono	(A)10	10	143957	143966	IRA
Dyckia aff. trichostachya	di	(TC)5	10	153553	153562	IRA

## Sheet: TABLE S5
TABLE S5 - Dispersed repeats identified in the complete chloroplast genomes of Dyckia spp.
ID	Star Position	Type	Size (bp)	Plastome region
Dyckia consimilis ind 1	1310	P	33	LSC
Dyckia consimilis ind 1	6067	F	30	LSC
Dyckia consimilis ind 1	8261	P	32	LSC
Dyckia consimilis ind 1	8536	P	42	LSC
Dyckia consimilis ind 1	8536	R	35	LSC
Dyckia consimilis ind 1	8536	F	31	LSC
Dyckia consimilis ind 1	8536	C	30	LSC
Dyckia consimilis ind 1	8611	P	30	LSC
Dyckia consimilis ind 1	9312	F	30	LSC
Dyckia consimilis ind 1	9824	P	30	LSC
Dyckia consimilis ind 1	10572	F	31	LSC
Dyckia consimilis ind 1	13234	P	30	LSC
Dyckia consimilis ind 1	15147	P	30	LSC
Dyckia consimilis ind 1	29178	F	30	LSC
Dyckia consimilis ind 1	29184	P	30	LSC
Dyckia consimilis ind 1	31390	P	48	LSC
Dyckia consimilis ind 1	37354	P	32	LSC
Dyckia consimilis ind 1	37544	P	33	LSC
Dyckia consimilis ind 1	38425	P	46	LSC
Dyckia consimilis ind 1	40569	F	30	LSC
Dyckia consimilis ind 1	45492	F	39	LSC
Dyckia consimilis ind 1	45492	P	39	LSC
Dyckia consimilis ind 1	48453	R	38	LSC
Dyckia consimilis ind 1	49772	P	30	LSC
Dyckia consimilis ind 1	52831	R	31	LSC
Dyckia consimilis ind 1	61590	P	45	LSC
Dyckia consimilis ind 1	65852	P	32	LSC
Dyckia consimilis ind 1	71068	R	34	LSC
Dyckia consimilis ind 1	77532	P	43	LSC
Dyckia consimilis ind 1	78637	R	34	LSC
Dyckia consimilis ind 1	94998	F	37	IRA
Dyckia consimilis ind 1	94998	P	37	IRA
Dyckia consimilis ind 1	102643	F	32	IRA
Dyckia consimilis ind 1	102643	P	32	IRA
Dyckia consimilis ind 1	117215	F	35	SSC
Dyckia consimilis ind 1	119128	P	30	SSC
Dyckia consimilis ind 1	127986	P	33	SSC
Dyckia consimilis ind 1	132232	F	30	SSC
Dyckia consimilis ind 1	144127	F	32	IRB
Dyckia consimilis ind 1	151767	F	37	IRB
Dyckia densiflora	1310	P	33	LSC
Dyckia densiflora	6066	F	30	LSC
Dyckia densiflora	8264	P	32	LSC
Dyckia densiflora	8492	R	39	LSC
Dyckia densiflora	8493	P	32	LSC
Dyckia densiflora	8493	C	38	LSC
Dyckia densiflora	8493	F	31	LSC
Dyckia densiflora	8546	R	33	LSC
Dyckia densiflora	8590	P	37	LSC
Dyckia densiflora	31552	P	48	LSC
Dyckia densiflora	37698	P	33	LSC
Dyckia densiflora	38579	P	46	LSC
Dyckia densiflora	45646	F	39	LSC
Dyckia densiflora	45646	P	39	LSC
Dyckia densiflora	48633	F	31	LSC
Dyckia densiflora	61749	P	45	LSC
Dyckia densiflora	66013	P	32	LSC
Dyckia densiflora	71224	R	34	LSC
Dyckia densiflora	77690	P	43	LSC
Dyckia densiflora	78795	R	34	LSC
Dyckia densiflora	95162	F	37	IRA
Dyckia densiflora	95162	P	37	IRA
Dyckia densiflora	117379	F	35	SSC
Dyckia densiflora	119311	P	30	SSC
Dyckia densiflora	128170	P	33	SSC
Dyckia densiflora	151951	F	37	IRB
Dyckia elata	1310	P	33	LSC
Dyckia elata	8227	P	32	LSC
Dyckia elata	8440	F	32	LSC
Dyckia elata	8494	F	51	LSC
Dyckia elata	8494	P	51	LSC
Dyckia elata	8494	C	40	LSC
Dyckia elata	8499	R	46	LSC
Dyckia elata	8541	P	38	LSC
Dyckia elata	31387	P	48	LSC
Dyckia elata	37539	P	33	LSC
Dyckia elata	38420	P	46	LSC
Dyckia elata	45487	F	39	LSC
Dyckia elata	45487	P	39	LSC
Dyckia elata	48448	R	53	LSC
Dyckia elata	61566	P	45	LSC
Dyckia elata	65828	P	32	LSC
Dyckia elata	71085	R	34	LSC
Dyckia elata	77549	P	43	LSC
Dyckia elata	78654	R	34	LSC
Dyckia elata	95015	F	37	IRA
Dyckia elata	95015	P	37	IRA
Dyckia elata	117231	F	35	SSC
Dyckia elata	119144	P	30	SSC
Dyckia elata	151782	F	37	IRB
Dyckia rariflora	1310	P	33	LSC
Dyckia rariflora	6068	F	30	LSC
Dyckia rariflora	8252	P	32	LSC
Dyckia rariflora	8465	F	32	LSC
Dyckia rariflora	8539	P	30	LSC
Dyckia rariflora	8541	P	30	LSC
Dyckia rariflora	9241	F	30	LSC
Dyckia rariflora	9753	P	30	LSC
Dyckia rariflora	10501	F	31	LSC
Dyckia rariflora	13161	F	32	LSC
Dyckia rariflora	13163	P	30	LSC
Dyckia rariflora	15076	P	30	LSC
Dyckia rariflora	28919	P	30	LSC
Dyckia rariflora	31325	P	48	LSC
Dyckia rariflora	37287	P	32	LSC
Dyckia rariflora	37477	P	33	LSC
Dyckia rariflora	38358	P	46	LSC
Dyckia rariflora	40502	F	30	LSC
Dyckia rariflora	45425	F	39	LSC
Dyckia rariflora	45425	P	39	LSC
Dyckia rariflora	48400	R	31	LSC
Dyckia rariflora	49702	P	30	LSC
Dyckia rariflora	50220	P	30	LSC
Dyckia rariflora	61520	P	45	LSC
Dyckia rariflora	65782	P	32	LSC
Dyckia rariflora	71032	R	34	LSC
Dyckia rariflora	77496	P	43	LSC
Dyckia rariflora	78601	R	34	LSC
Dyckia rariflora	92562	F	30	IRA
Dyckia rariflora	92562	P	30	IRA
Dyckia rariflora	94963	F	37	IRA
Dyckia rariflora	94963	P	37	IRA
Dyckia rariflora	94987	P	37	IRA
Dyckia rariflora	102608	F	32	IRA
Dyckia rariflora	102608	P	32	IRA
Dyckia rariflora	117178	F	35	SSC
Dyckia rariflora	119091	P	30	SSC
Dyckia rariflora	127948	P	33	SSC
Dyckia rariflora	132194	F	30	SSC
Dyckia rariflora	144089	F	32	IRB
Dyckia rariflora	151729	F	37	IRB
Dyckia rariflora	154142	F	30	IRB
Dyckia consimilis ind 2	1310	P	33	LSC
Dyckia consimilis ind 2	6375	C	30	LSC
Dyckia consimilis ind 2	8235	P	32	LSC
Dyckia consimilis ind 2	8422	C	31	LSC
Dyckia consimilis ind 2	8448	F	32	LSC
Dyckia consimilis ind 2	8549	P	30	LSC
Dyckia consimilis ind 2	9249	F	30	LSC
Dyckia consimilis ind 2	9761	P	30	LSC
Dyckia consimilis ind 2	10509	F	31	LSC
Dyckia consimilis ind 2	13169	F	32	LSC
Dyckia consimilis ind 2	13171	P	30	LSC
Dyckia consimilis ind 2	15084	P	30	LSC
Dyckia consimilis ind 2	31328	P	48	LSC
Dyckia consimilis ind 2	37292	P	32	LSC
Dyckia consimilis ind 2	37482	P	33	LSC
Dyckia consimilis ind 2	38363	P	46	LSC
Dyckia consimilis ind 2	40507	F	30	LSC
Dyckia consimilis ind 2	45430	F	39	LSC
Dyckia consimilis ind 2	45430	P	39	LSC
Dyckia consimilis ind 2	48406	R	33	LSC
Dyckia consimilis ind 2	49708	P	30	LSC
Dyckia consimilis ind 2	52767	R	31	LSC
Dyckia consimilis ind 2	61359	P	45	LSC
Dyckia consimilis ind 2	65621	P	32	LSC
Dyckia consimilis ind 2	70838	R	34	LSC
Dyckia consimilis ind 2	77302	P	43	LSC
Dyckia consimilis ind 2	78407	R	34	LSC
Dyckia consimilis ind 2	92370	F	30	IRA
Dyckia consimilis ind 2	92370	P	30	IRA
Dyckia consimilis ind 2	94771	F	37	IRA
Dyckia consimilis ind 2	94771	P	37	IRA
Dyckia consimilis ind 2	102416	F	32	IRA
Dyckia consimilis ind 2	102416	P	32	IRA
Dyckia consimilis ind 2	116987	F	35	SSC
Dyckia consimilis ind 2	118899	P	30	SSC
Dyckia consimilis ind 2	127755	P	33	SSC
Dyckia consimilis ind 2	132001	F	30	SSC
Dyckia consimilis ind 2	143896	F	32	IRB
Dyckia consimilis ind 2	151536	F	37	IRB
Dyckia consimilis ind 2	153949	F	30	IRB
Dyckia sp.	1310	P	33	LSC
Dyckia sp.	6069	F	30	LSC
Dyckia sp.	6386	R	30	LSC
Dyckia sp.	6395	F	33	LSC
Dyckia sp.	6401	P	30	LSC
Dyckia sp.	8261	P	32	LSC
Dyckia sp.	8510	P	30	LSC
Dyckia sp.	9214	F	30	LSC
Dyckia sp.	9726	P	30	LSC
Dyckia sp.	10474	F	31	LSC
Dyckia sp.	15033	P	30	LSC
Dyckia sp.	29808	C	32	LSC
Dyckia sp.	31280	P	48	LSC
Dyckia sp.	37245	P	32	LSC
Dyckia sp.	37435	P	33	LSC
Dyckia sp.	38316	P	46	LSC
Dyckia sp.	40460	F	30	LSC
Dyckia sp.	45384	F	39	LSC
Dyckia sp.	45384	P	39	LSC
Dyckia sp.	48340	R	30	LSC
Dyckia sp.	48342	F	31	LSC
Dyckia sp.	49663	P	30	LSC
Dyckia sp.	61484	P	45	LSC
Dyckia sp.	65745	P	32	LSC
Dyckia sp.	70960	R	34	LSC
Dyckia sp.	77422	P	43	LSC
Dyckia sp.	78527	R	34	LSC
Dyckia sp.	94896	F	37	IRA
Dyckia sp.	94896	P	37	IRA
Dyckia sp.	102541	F	32	IRA
Dyckia sp.	102541	P	32	IRA
Dyckia sp.	117107	F	35	SSC
Dyckia sp.	119019	P	30	SSC
Dyckia sp.	127873	P	33	SSC
Dyckia sp.	132119	F	30	SSC
Dyckia sp.	144041	F	32	IRB
Dyckia sp.	151681	F	37	IRB
Dyckia trichostachya aff.	1310	P	33	LSC
Dyckia trichostachya aff.	6065	F	30	LSC
Dyckia trichostachya aff.	8254	P	32	LSC
Dyckia trichostachya aff.	8467	F	32	LSC
Dyckia trichostachya aff.	8568	P	30	LSC
Dyckia trichostachya aff.	9269	F	30	LSC
Dyckia trichostachya aff.	9781	P	30	LSC
Dyckia trichostachya aff.	10529	F	31	LSC
Dyckia trichostachya aff.	13189	F	32	LSC
Dyckia trichostachya aff.	13191	P	30	LSC
Dyckia trichostachya aff.	15104	P	30	LSC
Dyckia trichostachya aff.	29144	P	30	LSC
Dyckia trichostachya aff.	31349	P	48	LSC
Dyckia trichostachya aff.	37313	P	32	LSC
Dyckia trichostachya aff.	37503	P	33	LSC
Dyckia trichostachya aff.	38384	P	46	LSC
Dyckia trichostachya aff.	40528	F	30	LSC
Dyckia trichostachya aff.	45451	F	39	LSC
Dyckia trichostachya aff.	45451	P	39	LSC
Dyckia trichostachya aff.	48427	R	32	LSC
Dyckia trichostachya aff.	49728	P	30	LSC
Dyckia trichostachya aff.	61543	P	45	LSC
Dyckia trichostachya aff.	65805	P	32	LSC
Dyckia trichostachya aff.	71022	R	34	LSC
Dyckia trichostachya aff.	77487	P	43	LSC
Dyckia trichostachya aff.	78592	R	34	LSC
Dyckia trichostachya aff.	92555	F	30	IRA
Dyckia trichostachya aff.	92555	P	30	IRA
Dyckia trichostachya aff.	94956	F	37	IRA
Dyckia trichostachya aff.	94956	P	37	IRA
Dyckia trichostachya aff.	102601	F	32	IRA
Dyckia trichostachya aff.	102601	P	32	IRA
Dyckia trichostachya aff.	117172	F	35	SSC
Dyckia trichostachya aff.	119084	P	30	SSC
Dyckia trichostachya aff.	127942	P	33	SSC
Dyckia trichostachya aff.	132188	F	30	SSC
Dyckia trichostachya aff.	144083	F	32	IRB
Dyckia trichostachya aff.	151723	F	37	IRB
Dyckia trichostachya aff.	154136	F	30	IRB

## Sheet: TABLE S6
TABLE S6 - Sliding window analysis of complete chloroplast genomes of Dyckia spp.
Window	Midpoint	Pi	Plastome region
1-100	50	0.00857	LSC
26-125	75	0	LSC
51-150	100	0	LSC
76-175	125	0	LSC
101-200	150	0	LSC
126-225	175	0	LSC
151-250	200	0	LSC
176-275	225	0	LSC
201-300	250	0	LSC
226-325	275	0	LSC
251-350	300	0	LSC
276-375	325	0	LSC
301-400	350	0	LSC
326-425	375	0	LSC
351-450	400	0	LSC
376-475	425	0	LSC
401-500	450	0	LSC
426-525	475	0	LSC
451-550	500	0	LSC
476-575	525	0	LSC
501-600	550	0	LSC
526-625	575	0	LSC
551-650	600	0	LSC
576-675	625	0	LSC
601-700	650	0	LSC
626-725	675	0	LSC
651-750	700	0	LSC
676-775	725	0	LSC
701-800	750	0	LSC
726-825	775	0	LSC
751-850	800	0	LSC
776-875	825	0	LSC
801-900	850	0	LSC
826-925	875	0	LSC
851-950	900	0	LSC
876-975	925	0	LSC
901-1000	950	0	LSC
926-1025	975	0	LSC
951-1050	1000	0	LSC
976-1075	1025	0	LSC
1001-1100	1050	0	LSC
1026-1125	1075	0	LSC
1051-1150	1100	0	LSC
1076-1175	1125	0	LSC
1101-1200	1150	0	LSC
1126-1225	1175	0	LSC
1151-1250	1200	0	LSC
1176-1275	1225	0	LSC
1201-1300	1250	0	LSC
1226-1325	1275	0	LSC
1251-1350	1300	0	LSC
1276-1375	1325	0	LSC
1301-1400	1350	0	LSC
1326-1425	1375	0	LSC
1351-1450	1400	0	LSC
1376-1475	1425	0	LSC
1401-1500	1450	0	LSC
1426-1525	1475	0	LSC
1451-1550	1500	0	LSC
1476-1575	1525	0	LSC
1501-1600	1550	0	LSC
1526-1625	1575	0	LSC
1551-1650	1600	0	LSC
1576-1675	1625	0	LSC
1601-1700	1650	0	LSC
1626-1725	1675	0	LSC
1651-1750	1700	0	LSC
1676-1775	1725	0	LSC
1701-1800	1750	0	LSC
1726-1825	1775	0	LSC
1751-1850	1800	0	LSC
1776-1875	1825	0	LSC
1801-1900	1850	0	LSC
1826-1925	1875	0	LSC
1851-1950	1900	0	LSC
1876-1975	1925	0	LSC
1901-2000	1950	0	LSC
1926-2025	1975	0	LSC
1951-2050	2000	0.00286	LSC
1976-2075	2025	0.00286	LSC
2001-2100	2050	0.00286	LSC
2026-2125	2075	0.00286	LSC
2051-2150	2100	0	LSC
2076-2175	2125	0	LSC
2101-2200	2150	0	LSC
2126-2225	2175	0	LSC
2151-2250	2200	0	LSC
2176-2275	2225	0	LSC
2201-2300	2250	0	LSC
2226-2325	2275	0	LSC
2251-2350	2300	0	LSC
2276-2375	2325	0	LSC
2301-2400	2350	0	LSC
2326-2425	2375	0	LSC
2351-2450	2400	0	LSC
2376-2475	2425	0	LSC
2401-2500	2450	0	LSC
2426-2525	2475	0	LSC
2451-2550	2500	0	LSC
2476-2575	2525	0	LSC
2501-2600	2550	0	LSC
2526-2625	2575	0	LSC
2551-2650	2600	0	LSC
2576-2675	2625	0	LSC
2601-2700	2650	0	LSC
2626-2725	2675	0	LSC
2651-2750	2700	0	LSC
2676-2775	2725	0	LSC
2701-2800	2750	0	LSC
2726-2825	2775	0	LSC
2751-2850	2800	0	LSC
2776-2875	2825	0	LSC
2801-2900	2850	0	LSC
2826-2925	2875	0	LSC
2851-2950	2900	0	LSC
2876-2975	2925	0	LSC
2901-3000	2950	0	LSC
2926-3025	2975	0	LSC
2951-3050	3000	0	LSC
2976-3075	3025	0	LSC
3001-3100	3050	0	LSC
3026-3125	3075	0	LSC
3051-3150	3100	0	LSC
3076-3175	3125	0	LSC
3101-3200	3150	0	LSC
3126-3225	3175	0	LSC
3151-3250	3200	0	LSC
3176-3275	3225	0	LSC
3201-3300	3250	0	LSC
3226-3326	3275	0	LSC
3251-3351	3300	0	LSC
3276-3376	3326	0	LSC
3301-3401	3351	0	LSC
3327-3426	3376	0	LSC
3352-3451	3401	0	LSC
3377-3476	3426	0	LSC
3402-3501	3451	0	LSC
3427-3526	3476	0	LSC
3452-3551	3501	0	LSC
3477-3580	3526	0	LSC
3502-3605	3551	0	LSC
3527-3630	3580	0	LSC
3556-3655	3605	0	LSC
3581-3680	3630	0	LSC
3606-3705	3655	0	LSC
3631-3730	3680	0	LSC
3656-3755	3705	0	LSC
3681-3780	3730	0	LSC
3706-3805	3755	0	LSC
3731-3830	3780	0	LSC
3756-3855	3805	0	LSC
3781-3880	3830	0	LSC
3806-3905	3855	0	LSC
3831-3930	3880	0	LSC
3856-3955	3905	0	LSC
3881-3980	3930	0	LSC
3906-4005	3955	0	LSC
3931-4030	3980	0	LSC
3956-4055	4005	0	LSC
3981-4080	4030	0	LSC
4006-4105	4055	0	LSC
4031-4130	4080	0	LSC
4056-4155	4105	0	LSC
4081-4180	4130	0	LSC
4106-4205	4155	0	LSC
4131-4230	4180	0.00286	LSC
4156-4255	4205	0.00286	LSC
4181-4280	4230	0.00286	LSC
4206-4305	4255	0.00286	LSC
4231-4330	4280	0	LSC
4256-4355	4305	0	LSC
4281-4380	4330	0	LSC
4306-4405	4355	0	LSC
4331-4430	4380	0	LSC
4356-4455	4405	0	LSC
4381-4480	4430	0	LSC
4406-4505	4455	0	LSC
4431-4530	4480	0	LSC
4456-4557	4505	0.00571	LSC
4481-4582	4530	0.00571	LSC
4506-4607	4557	0.00571	LSC
4531-4632	4582	0.00571	LSC
4558-4657	4607	0	LSC
4583-4682	4632	0	LSC
4608-4707	4657	0	LSC
4633-4735	4682	0	LSC
4658-4761	4707	0	LSC
4683-4786	4735	0	LSC
4708-4811	4761	0	LSC
4736-4836	4786	0	LSC
4762-4861	4811	0	LSC
4787-4886	4836	0	LSC
4812-4911	4861	0	LSC
4837-4936	4886	0	LSC
4862-4961	4911	0	LSC
4887-4986	4936	0	LSC
4912-5011	4961	0	LSC
4937-5036	4986	0	LSC
4962-5061	5011	0	LSC
4987-5086	5036	0	LSC
5012-5111	5061	0	LSC
5037-5136	5086	0	LSC
5062-5161	5111	0	LSC
5087-5186	5136	0	LSC
5112-5211	5161	0	LSC
5137-5236	5186	0	LSC
5162-5261	5211	0	LSC
5187-5286	5236	0	LSC
5212-5311	5261	0	LSC
5237-5336	5286	0	LSC
5262-5361	5311	0	LSC
5287-5386	5336	0	LSC
5312-5411	5361	0	LSC
5337-5436	5386	0	LSC
5362-5461	5411	0	LSC
5387-5486	5436	0	LSC
5412-5511	5461	0	LSC
5437-5536	5486	0	LSC
5462-5561	5511	0	LSC
5487-5586	5536	0	LSC
5512-5611	5561	0	LSC
5537-5636	5586	0	LSC
5562-5661	5611	0	LSC
5587-5686	5636	0	LSC
5612-5711	5661	0	LSC
5637-5736	5686	0	LSC
5662-5761	5711	0	LSC
5687-5786	5736	0	LSC
5712-5811	5761	0	LSC
5737-5836	5786	0	LSC
5762-5861	5811	0	LSC
5787-5886	5836	0	LSC
5812-5911	5861	0	LSC
5837-5936	5886	0	LSC
5862-5961	5911	0	LSC
5887-5986	5936	0	LSC
5912-6011	5961	0	LSC
5937-6036	5986	0.00286	LSC
5962-6061	6011	0.00286	LSC
5987-6110	6036	0.00571	LSC
6012-6135	6061	0.00571	LSC
6037-6160	6110	0.00286	LSC
6062-6185	6135	0.00286	LSC
6111-6210	6160	0	LSC
6136-6235	6185	0	LSC
6161-6260	6210	0	LSC
6186-6285	6235	0.00286	LSC
6211-6310	6260	0.00286	LSC
6236-6335	6285	0.00286	LSC
6261-6360	6310	0.00571	LSC
6286-6385	6335	0.00286	LSC
6311-6418	6360	0.00286	LSC
6336-6443	6385	0.00857	LSC
6361-6475	6418	0.00571	LSC
6386-6500	6443	0.00571	LSC
6419-6525	6475	0.00571	LSC
6444-6550	6500	0	LSC
6476-6575	6525	0.00286	LSC
6501-6600	6550	0.00286	LSC
6526-6625	6575	0.00286	LSC
6551-6650	6600	0.00286	LSC
6576-6675	6625	0	LSC
6601-6700	6650	0	LSC
6626-6725	6675	0	LSC
6651-6750	6700	0	LSC
6676-6775	6725	0	LSC
6701-6800	6750	0	LSC
6726-6825	6775	0	LSC
6751-6850	6800	0.00286	LSC
6776-6875	6825	0.00286	LSC
6801-6900	6850	0.00286	LSC
6826-6925	6875	0.00286	LSC
6851-6950	6900	0	LSC
6876-6975	6925	0	LSC
6901-7000	6950	0	LSC
6926-7025	6975	0	LSC
6951-7050	7000	0	LSC
6976-7075	7025	0	LSC
7001-7100	7050	0	LSC
7026-7125	7075	0	LSC
7051-7150	7100	0	LSC
7076-7175	7125	0	LSC
7101-7200	7150	0	LSC
7126-7225	7175	0	LSC
7151-7250	7200	0	LSC
7176-7275	7225	0	LSC
7201-7300	7250	0	LSC
7226-7325	7275	0	LSC
7251-7350	7300	0	LSC
7276-7375	7325	0	LSC
7301-7400	7350	0.00286	LSC
7326-7425	7375	0.00286	LSC
7351-7450	7400	0.00286	LSC
7376-7475	7425	0.00762	LSC
7401-7500	7450	0.00476	LSC
7426-7525	7475	0.00476	LSC
7451-7550	7500	0.00476	LSC
7476-7575	7525	0	LSC
7501-7600	7550	0	LSC
7526-7625	7575	0	LSC
7551-7650	7600	0	LSC
7576-7675	7625	0	LSC
7601-7700	7650	0	LSC
7626-7725	7675	0	LSC
7651-7750	7700	0	LSC
7676-7775	7725	0	LSC
7701-7800	7750	0	LSC
7726-7825	7775	0	LSC
7751-7850	7800	0	LSC
7776-7875	7825	0	LSC
7801-7900	7850	0	LSC
7826-7925	7875	0	LSC
7851-7950	7900	0	LSC
7876-7975	7925	0	LSC
7901-8001	7950	0	LSC
7926-8033	7975	0	LSC
7951-8058	8001	0	LSC
7976-8083	8033	0	LSC
8002-8108	8058	0	LSC
8034-8133	8083	0	LSC
8059-8158	8108	0	LSC
8084-8183	8133	0	LSC
8109-8208	8158	0	LSC
8134-8233	8183	0	LSC
8159-8258	8208	0	LSC
8184-8283	8233	0	LSC
8209-8308	8258	0	LSC
8234-8333	8283	0	LSC
8259-8358	8308	0	LSC
8284-8383	8333	0	LSC
8309-8408	8358	0	LSC
8334-8433	8383	0	LSC
8359-8458	8408	0	LSC
8384-8483	8433	0	LSC
8409-8508	8458	0	LSC
8434-8679	8483	0	LSC
8459-8704	8508	0.00286	LSC
8484-8729	8679	0.00286	LSC
8509-8754	8704	0.00286	LSC
8680-8779	8729	0.00286	LSC
8705-8804	8754	0	LSC
8730-8829	8779	0.00286	LSC
8755-8854	8804	0.00286	LSC
8780-8879	8829	0.00571	LSC
8805-8904	8854	0.00571	LSC
8830-8929	8879	0.00286	LSC
8855-8954	8904	0.00286	LSC
8880-8979	8929	0	LSC
8905-9004	8954	0	LSC
8930-9029	8979	0	LSC
8955-9054	9004	0	LSC
8980-9079	9029	0	LSC
9005-9104	9054	0	LSC
9030-9129	9079	0	LSC
9055-9154	9104	0	LSC
9080-9179	9129	0	LSC
9105-9204	9154	0	LSC
9130-9229	9179	0.00571	LSC
9155-9258	9204	0.00571	LSC
9180-9284	9229	0.00571	LSC
9205-9309	9258	0.00571	LSC
9230-9334	9284	0	LSC
9259-9359	9309	0	LSC
9285-9384	9334	0	LSC
9310-9409	9359	0	LSC
9335-9434	9384	0	LSC
9360-9459	9409	0	LSC
9385-9484	9434	0	LSC
9410-9509	9459	0	LSC
9435-9534	9484	0	LSC
9460-9559	9509	0	LSC
9485-9584	9534	0	LSC
9510-9609	9559	0	LSC
9535-9634	9584	0	LSC
9560-9659	9609	0	LSC
9585-9684	9634	0	LSC
9610-9709	9659	0	LSC
9635-9734	9684	0	LSC
9660-9759	9709	0	LSC
9685-9784	9734	0	LSC
9710-9809	9759	0	LSC
9735-9834	9784	0.00286	LSC
9760-9859	9809	0.00286	LSC
9785-9884	9834	0.00286	LSC
9810-9909	9859	0.00286	LSC
9835-9934	9884	0	LSC
9860-9959	9909	0	LSC
9885-9986	9934	0.00286	LSC
9910-10011	9959	0.00286	LSC
9935-10036	9986	0.00286	LSC
9960-10061	10011	0.00286	LSC
9987-10086	10036	0	LSC
10012-10111	10061	0	LSC
10037-10136	10086	0	LSC
10062-10161	10111	0	LSC
10087-10186	10136	0	LSC
10112-10211	10161	0	LSC
10137-10236	10186	0	LSC
10162-10261	10211	0	LSC
10187-10286	10236	0	LSC
10212-10311	10261	0	LSC
10237-10336	10286	0	LSC
10262-10361	10311	0	LSC
10287-10386	10336	0	LSC
10312-10411	10361	0	LSC
10337-10436	10386	0	LSC
10362-10461	10411	0	LSC
10387-10486	10436	0	LSC
10412-10511	10461	0	LSC
10437-10536	10486	0	LSC
10462-10561	10511	0	LSC
10487-10586	10536	0	LSC
10512-10611	10561	0	LSC
10537-10636	10586	0	LSC
10562-10661	10611	0	LSC
10587-10686	10636	0	LSC
10612-10711	10661	0	LSC
10637-10736	10686	0	LSC
10662-10761	10711	0	LSC
10687-10786	10736	0	LSC
10712-10811	10761	0	LSC
10737-10836	10786	0	LSC
10762-10861	10811	0	LSC
10787-10886	10836	0	LSC
10812-10911	10861	0	LSC
10837-10936	10886	0	LSC
10862-10961	10911	0	LSC
10887-10986	10936	0	LSC
10912-11011	10961	0	LSC
10937-11036	10986	0	LSC
10962-11061	11011	0	LSC
10987-11086	11036	0	LSC
11012-11111	11061	0	LSC
11037-11136	11086	0	LSC
11062-11161	11111	0	LSC
11087-11186	11136	0	LSC
11112-11211	11161	0	LSC
11137-11236	11186	0	LSC
11162-11261	11211	0	LSC
11187-11286	11236	0	LSC
11212-11311	11261	0	LSC
11237-11336	11286	0	LSC
11262-11361	11311	0	LSC
11287-11386	11336	0	LSC
11312-11411	11361	0	LSC
11337-11436	11386	0	LSC
11362-11461	11411	0	LSC
11387-11486	11436	0	LSC
11412-11511	11461	0	LSC
11437-11536	11486	0	LSC
11462-11561	11511	0	LSC
11487-11586	11536	0	LSC
11512-11611	11561	0	LSC
11537-11636	11586	0	LSC
11562-11661	11611	0	LSC
11587-11686	11636	0	LSC
11612-11711	11661	0	LSC
11637-11736	11686	0	LSC
11662-11761	11711	0	LSC
11687-11786	11736	0	LSC
11712-11811	11761	0	LSC
11737-11836	11786	0	LSC
11762-11861	11811	0	LSC
11787-11886	11836	0	LSC
11812-11911	11861	0	LSC
11837-11936	11886	0	LSC
11862-11961	11911	0	LSC
11887-11986	11936	0	LSC
11912-12011	11961	0	LSC
11937-12036	11986	0	LSC
11962-12061	12011	0	LSC
11987-12086	12036	0	LSC
12012-12111	12061	0	LSC
12037-12136	12086	0	LSC
12062-12161	12111	0	LSC
12087-12186	12136	0	LSC
12112-12211	12161	0	LSC
12137-12236	12186	0	LSC
12162-12261	12211	0	LSC
12187-12286	12236	0	LSC
12212-12311	12261	0	LSC
12237-12336	12286	0	LSC
12262-12361	12311	0	LSC
12287-12386	12336	0	LSC
12312-12411	12361	0	LSC
12337-12436	12386	0	LSC
12362-12461	12411	0	LSC
12387-12486	12436	0	LSC
12412-12511	12461	0	LSC
12437-12536	12486	0	LSC
12462-12561	12511	0	LSC
12487-12586	12536	0	LSC
12512-12611	12561	0	LSC
12537-12636	12586	0	LSC
12562-12661	12611	0	LSC
12587-12686	12636	0	LSC
12612-12711	12661	0	LSC
12637-12736	12686	0	LSC
12662-12761	12711	0	LSC
12687-12786	12736	0	LSC
12712-12811	12761	0	LSC
12737-12836	12786	0	LSC
12762-12861	12811	0	LSC
12787-12886	12836	0	LSC
12812-12911	12861	0	LSC
12837-12936	12886	0	LSC
12862-12961	12911	0	LSC
12887-12986	12936	0	LSC
12912-13011	12961	0	LSC
12937-13036	12986	0	LSC
12962-13061	13011	0	LSC
12987-13086	13036	0	LSC
13012-13111	13061	0	LSC
13037-13136	13086	0	LSC
13062-13161	13111	0	LSC
13087-13186	13136	0	LSC
13112-13211	13161	0	LSC
13137-13236	13186	0	LSC
13162-13261	13211	0	LSC
13187-13286	13236	0	LSC
13212-13327	13261	0	LSC
13237-13352	13286	0	LSC
13262-13377	13327	0	LSC
13287-13403	13352	0	LSC
13328-13428	13377	0	LSC
13353-13453	13403	0	LSC
13378-13478	13428	0	LSC
13404-13503	13453	0	LSC
13429-13528	13478	0	LSC
13454-13553	13503	0	LSC
13479-13578	13528	0	LSC
13504-13603	13553	0	LSC
13529-13628	13578	0	LSC
13554-13653	13603	0	LSC
13579-13678	13628	0	LSC
13604-13703	13653	0	LSC
13629-13728	13678	0	LSC
13654-13753	13703	0	LSC
13679-13778	13728	0	LSC
13704-13803	13753	0	LSC
13729-13828	13778	0	LSC
13754-13853	13803	0	LSC
13779-13878	13828	0	LSC
13804-13903	13853	0	LSC
13829-13928	13878	0	LSC
13854-13953	13903	0	LSC
13879-13978	13928	0	LSC
13904-14003	13953	0	LSC
13929-14028	13978	0	LSC
13954-14053	14003	0	LSC
13979-14078	14028	0	LSC
14004-14103	14053	0	LSC
14029-14128	14078	0	LSC
14054-14153	14103	0	LSC
14079-14178	14128	0	LSC
14104-14203	14153	0	LSC
14129-14228	14178	0	LSC
14154-14253	14203	0	LSC
14179-14278	14228	0	LSC
14204-14303	14253	0	LSC
14229-14328	14278	0	LSC
14254-14353	14303	0	LSC
14279-14378	14328	0	LSC
14304-14403	14353	0	LSC
14329-14428	14378	0	LSC
14354-14453	14403	0	LSC
14379-14478	14428	0	LSC
14404-14503	14453	0	LSC
14429-14528	14478	0	LSC
14454-14553	14503	0	LSC
14479-14578	14528	0	LSC
14504-14603	14553	0	LSC
14529-14628	14578	0	LSC
14554-14653	14603	0	LSC
14579-14678	14628	0	LSC
14604-14703	14653	0	LSC
14629-14728	14678	0	LSC
14654-14753	14703	0	LSC
14679-14778	14728	0	LSC
14704-14803	14753	0	LSC
14729-14828	14778	0	LSC
14754-14853	14803	0	LSC
14779-14878	14828	0	LSC
14804-14903	14853	0	LSC
14829-14928	14878	0	LSC
14854-14953	14903	0	LSC
14879-14978	14928	0	LSC
14904-15003	14953	0	LSC
14929-15028	14978	0	LSC
14954-15053	15003	0	LSC
14979-15078	15028	0	LSC
15004-15103	15053	0	LSC
15029-15128	15078	0	LSC
15054-15153	15103	0	LSC
15079-15178	15128	0	LSC
15104-15203	15153	0	LSC
15129-15228	15178	0	LSC
15154-15253	15203	0	LSC
15179-15278	15228	0.00286	LSC
15204-15303	15253	0.00286	LSC
15229-15328	15278	0.00286	LSC
15254-15353	15303	0.00286	LSC
15279-15378	15328	0	LSC
15304-15403	15353	0	LSC
15329-15428	15378	0	LSC
15354-15453	15403	0	LSC
15379-15478	15428	0	LSC
15404-15503	15453	0.00286	LSC
15429-15528	15478	0.00286	LSC
15454-15553	15503	0.00286	LSC
15479-15578	15528	0.00286	LSC
15504-15603	15553	0	LSC
15529-15628	15578	0	LSC
15554-15653	15603	0	LSC
15579-15679	15628	0	LSC
15604-15704	15653	0	LSC
15629-15729	15679	0	LSC
15654-15754	15704	0	LSC
15680-15779	15729	0	LSC
15705-15804	15754	0	LSC
15730-15829	15779	0	LSC
15755-15854	15804	0	LSC
15780-15879	15829	0	LSC
15805-15904	15854	0	LSC
15830-15929	15879	0	LSC
15855-15954	15904	0	LSC
15880-15979	15929	0	LSC
15905-16004	15954	0	LSC
15930-16029	15979	0	LSC
15955-16054	16004	0	LSC
15980-16079	16029	0	LSC
16005-16104	16054	0	LSC
16030-16129	16079	0	LSC
16055-16154	16104	0	LSC
16080-16179	16129	0	LSC
16105-16204	16154	0	LSC
16130-16229	16179	0	LSC
16155-16254	16204	0	LSC
16180-16279	16229	0	LSC
16205-16304	16254	0	LSC
16230-16329	16279	0	LSC
16255-16354	16304	0	LSC
16280-16379	16329	0	LSC
16305-16404	16354	0	LSC
16330-16429	16379	0	LSC
16355-16454	16404	0	LSC
16380-16479	16429	0	LSC
16405-16504	16454	0	LSC
16430-16529	16479	0	LSC
16455-16554	16504	0	LSC
16480-16579	16529	0.00286	LSC
16505-16604	16554	0.0081	LSC
16530-16629	16579	0.0081	LSC
16555-16654	16604	0.0081	LSC
16580-16679	16629	0.00524	LSC
16605-16704	16654	0	LSC
16630-16729	16679	0	LSC
16655-16754	16704	0	LSC
16680-16779	16729	0	LSC
16705-16804	16754	0	LSC
16730-16829	16779	0	LSC
16755-16854	16804	0	LSC
16780-16879	16829	0	LSC
16805-16904	16854	0	LSC
16830-16929	16879	0	LSC
16855-16954	16904	0	LSC
16880-16979	16929	0	LSC
16905-17004	16954	0	LSC
16930-17029	16979	0	LSC
16955-17054	17004	0	LSC
16980-17079	17029	0	LSC
17005-17104	17054	0	LSC
17030-17129	17079	0	LSC
17055-17154	17104	0	LSC
17080-17179	17129	0	LSC
17105-17204	17154	0	LSC
17130-17229	17179	0	LSC
17155-17254	17204	0	LSC
17180-17279	17229	0	LSC
17205-17304	17254	0	LSC
17230-17329	17279	0	LSC
17255-17354	17304	0	LSC
17280-17379	17329	0	LSC
17305-17404	17354	0	LSC
17330-17429	17379	0	LSC
17355-17454	17404	0	LSC
17380-17479	17429	0	LSC
17405-17504	17454	0	LSC
17430-17529	17479	0	LSC
17455-17554	17504	0	LSC
17480-17579	17529	0	LSC
17505-17604	17554	0	LSC
17530-17629	17579	0	LSC
17555-17654	17604	0	LSC
17580-17679	17629	0	LSC
17605-17704	17654	0	LSC
17630-17729	17679	0	LSC
17655-17754	17704	0	LSC
17680-17779	17729	0	LSC
17705-17804	17754	0	LSC
17730-17829	17779	0	LSC
17755-17854	17804	0	LSC
17780-17879	17829	0	LSC
17805-17904	17854	0	LSC
17830-17929	17879	0	LSC
17855-17954	17904	0	LSC
17880-17979	17929	0	LSC
17905-18004	17954	0	LSC
17930-18029	17979	0	LSC
17955-18054	18004	0	LSC
17980-18079	18029	0	LSC
18005-18104	18054	0	LSC
18030-18129	18079	0	LSC
18055-18154	18104	0	LSC
18080-18179	18129	0	LSC
18105-18204	18154	0	LSC
18130-18229	18179	0	LSC
18155-18254	18204	0	LSC
18180-18279	18229	0	LSC
18205-18304	18254	0	LSC
18230-18329	18279	0	LSC
18255-18354	18304	0	LSC
18280-18379	18329	0	LSC
18305-18404	18354	0	LSC
18330-18429	18379	0	LSC
18355-18454	18404	0	LSC
18380-18479	18429	0	LSC
18405-18504	18454	0	LSC
18430-18529	18479	0	LSC
18455-18554	18504	0.00286	LSC
18480-18579	18529	0.00286	LSC
18505-18604	18554	0.00286	LSC
18530-18629	18579	0.00286	LSC
18555-18654	18604	0	LSC
18580-18679	18629	0	LSC
18605-18704	18654	0	LSC
18630-18729	18679	0	LSC
18655-18754	18704	0	LSC
18680-18779	18729	0	LSC
18705-18804	18754	0	LSC
18730-18829	18779	0	LSC
18755-18854	18804	0	LSC
18780-18879	18829	0	LSC
18805-18904	18854	0	LSC
18830-18929	18879	0	LSC
18855-18954	18904	0	LSC
18880-18979	18929	0	LSC
18905-19004	18954	0	LSC
18930-19029	18979	0	LSC
18955-19054	19004	0	LSC
18980-19079	19029	0	LSC
19005-19104	19054	0	LSC
19030-19129	19079	0	LSC
19055-19154	19104	0	LSC
19080-19179	19129	0	LSC
19105-19204	19154	0	LSC
19130-19229	19179	0	LSC
19155-19254	19204	0	LSC
19180-19279	19229	0	LSC
19205-19304	19254	0	LSC
19230-19329	19279	0	LSC
19255-19354	19304	0	LSC
19280-19379	19329	0	LSC
19305-19404	19354	0	LSC
19330-19429	19379	0	LSC
19355-19454	19404	0	LSC
19380-19479	19429	0	LSC
19405-19504	19454	0	LSC
19430-19529	19479	0.00286	LSC
19455-19554	19504	0.00286	LSC
19480-19579	19529	0.00286	LSC
19505-19604	19554	0.00286	LSC
19530-19629	19579	0	LSC
19555-19654	19604	0	LSC
19580-19679	19629	0	LSC
19605-19704	19654	0	LSC
19630-19729	19679	0	LSC
19655-19754	19704	0	LSC
19680-19779	19729	0	LSC
19705-19804	19754	0	LSC
19730-19829	19779	0	LSC
19755-19854	19804	0	LSC
19780-19879	19829	0	LSC
19805-19904	19854	0	LSC
19830-19929	19879	0	LSC
19855-19954	19904	0	LSC
19880-19979	19929	0	LSC
19905-20004	19954	0	LSC
19930-20029	19979	0	LSC
19955-20054	20004	0	LSC
19980-20079	20029	0	LSC
20005-20104	20054	0	LSC
20030-20129	20079	0	LSC
20055-20154	20104	0	LSC
20080-20179	20129	0	LSC
20105-20204	20154	0	LSC
20130-20229	20179	0.00286	LSC
20155-20254	20204	0.00286	LSC
20180-20279	20229	0.00286	LSC
20205-20304	20254	0.00286	LSC
20230-20329	20279	0	LSC
20255-20354	20304	0	LSC
20280-20379	20329	0	LSC
20305-20404	20354	0	LSC
20330-20429	20379	0	LSC
20355-20454	20404	0	LSC
20380-20479	20429	0	LSC
20405-20504	20454	0	LSC
20430-20529	20479	0	LSC
20455-20554	20504	0	LSC
20480-20579	20529	0	LSC
20505-20604	20554	0	LSC
20530-20629	20579	0	LSC
20555-20654	20604	0	LSC
20580-20679	20629	0	LSC
20605-20704	20654	0	LSC
20630-20729	20679	0	LSC
20655-20754	20704	0	LSC
20680-20779	20729	0	LSC
20705-20804	20754	0	LSC
20730-20829	20779	0	LSC
20755-20854	20804	0	LSC
20780-20879	20829	0	LSC
20805-20904	20854	0	LSC
20830-20929	20879	0	LSC
20855-20954	20904	0	LSC
20880-20979	20929	0	LSC
20905-21004	20954	0	LSC
20930-21029	20979	0	LSC
20955-21054	21004	0	LSC
20980-21079	21029	0	LSC
21005-21104	21054	0	LSC
21030-21129	21079	0	LSC
21055-21154	21104	0	LSC
21080-21179	21129	0	LSC
21105-21204	21154	0	LSC
21130-21229	21179	0	LSC
21155-21254	21204	0	LSC
21180-21279	21229	0	LSC
21205-21304	21254	0	LSC
21230-21329	21279	0	LSC
21255-21354	21304	0	LSC
21280-21379	21329	0	LSC
21305-21404	21354	0	LSC
21330-21429	21379	0	LSC
21355-21454	21404	0	LSC
21380-21479	21429	0	LSC
21405-21504	21454	0	LSC
21430-21529	21479	0	LSC
21455-21554	21504	0	LSC
21480-21579	21529	0	LSC
21505-21604	21554	0	LSC
21530-21629	21579	0	LSC
21555-21654	21604	0	LSC
21580-21679	21629	0	LSC
21605-21704	21654	0	LSC
21630-21729	21679	0	LSC
21655-21754	21704	0	LSC
21680-21779	21729	0	LSC
21705-21804	21754	0	LSC
21730-21829	21779	0	LSC
21755-21854	21804	0	LSC
21780-21879	21829	0	LSC
21805-21904	21854	0	LSC
21830-21929	21879	0	LSC
21855-21954	21904	0	LSC
21880-21979	21929	0	LSC
21905-22004	21954	0	LSC
21930-22029	21979	0	LSC
21955-22054	22004	0	LSC
21980-22079	22029	0	LSC
22005-22104	22054	0	LSC
22030-22129	22079	0	LSC
22055-22154	22104	0	LSC
22080-22179	22129	0	LSC
22105-22204	22154	0	LSC
22130-22229	22179	0	LSC
22155-22254	22204	0	LSC
22180-22279	22229	0	LSC
22205-22304	22254	0	LSC
22230-22329	22279	0	LSC
22255-22354	22304	0	LSC
22280-22379	22329	0	LSC
22305-22404	22354	0	LSC
22330-22429	22379	0	LSC
22355-22454	22404	0	LSC
22380-22479	22429	0	LSC
22405-22504	22454	0	LSC
22430-22529	22479	0	LSC
22455-22554	22504	0	LSC
22480-22579	22529	0	LSC
22505-22604	22554	0	LSC
22530-22629	22579	0	LSC
22555-22654	22604	0	LSC
22580-22679	22629	0	LSC
22605-22704	22654	0	LSC
22630-22729	22679	0	LSC
22655-22754	22704	0	LSC
22680-22779	22729	0	LSC
22705-22804	22754	0	LSC
22730-22829	22779	0	LSC
22755-22854	22804	0	LSC
22780-22879	22829	0	LSC
22805-22904	22854	0	LSC
22830-22929	22879	0	LSC
22855-22954	22904	0	LSC
22880-22979	22929	0	LSC
22905-23004	22954	0	LSC
22930-23029	22979	0	LSC
22955-23054	23004	0	LSC
22980-23079	23029	0	LSC
23005-23104	23054	0	LSC
23030-23129	23079	0	LSC
23055-23154	23104	0	LSC
23080-23179	23129	0	LSC
23105-23204	23154	0	LSC
23130-23229	23179	0	LSC
23155-23254	23204	0	LSC
23180-23279	23229	0	LSC
23205-23304	23254	0	LSC
23230-23329	23279	0	LSC
23255-23354	23304	0	LSC
23280-23379	23329	0	LSC
23305-23404	23354	0	LSC
23330-23429	23379	0	LSC
23355-23454	23404	0	LSC
23380-23479	23429	0	LSC
23405-23504	23454	0	LSC
23430-23529	23479	0	LSC
23455-23554	23504	0	LSC
23480-23579	23529	0	LSC
23505-23604	23554	0	LSC
23530-23629	23579	0	LSC
23555-23654	23604	0	LSC
23580-23679	23629	0	LSC
23605-23704	23654	0	LSC
23630-23729	23679	0	LSC
23655-23754	23704	0	LSC
23680-23782	23729	0	LSC
23705-23807	23754	0	LSC
23730-23832	23782	0	LSC
23755-23857	23807	0	LSC
23783-23882	23832	0	LSC
23808-23907	23857	0	LSC
23833-23932	23882	0	LSC
23858-23957	23907	0	LSC
23883-23982	23932	0	LSC
23908-24007	23957	0	LSC
23933-24032	23982	0.00286	LSC
23958-24057	24007	0.00286	LSC
23983-24082	24032	0.00286	LSC
24008-24107	24057	0.00286	LSC
24033-24132	24082	0	LSC
24058-24157	24107	0	LSC
24083-24182	24132	0	LSC
24108-24207	24157	0	LSC
24133-24232	24182	0	LSC
24158-24257	24207	0	LSC
24183-24282	24232	0	LSC
24208-24307	24257	0	LSC
24233-24332	24282	0	LSC
24258-24357	24307	0	LSC
24283-24382	24332	0	LSC
24308-24407	24357	0	LSC
24333-24432	24382	0	LSC
24358-24457	24407	0	LSC
24383-24482	24432	0	LSC
24408-24507	24457	0	LSC
24433-24532	24482	0	LSC
24458-24557	24507	0	LSC
24483-24582	24532	0	LSC
24508-24607	24557	0	LSC
24533-24632	24582	0.00286	LSC
24558-24657	24607	0.00286	LSC
24583-24682	24632	0.00286	LSC
24608-24707	24657	0.00762	LSC
24633-24732	24682	0.00476	LSC
24658-24757	24707	0.00476	LSC
24683-24782	24732	0.00476	LSC
24708-24807	24757	0	LSC
24733-24832	24782	0	LSC
24758-24857	24807	0	LSC
24783-24882	24832	0	LSC
24808-24907	24857	0	LSC
24833-24932	24882	0	LSC
24858-24957	24907	0	LSC
24883-24982	24932	0	LSC
24908-25007	24957	0	LSC
24933-25032	24982	0	LSC
24958-25057	25007	0	LSC
24983-25082	25032	0	LSC
25008-25107	25057	0	LSC
25033-25132	25082	0	LSC
25058-25157	25107	0	LSC
25083-25182	25132	0	LSC
25108-25207	25157	0	LSC
25133-25232	25182	0	LSC
25158-25257	25207	0	LSC
25183-25282	25232	0	LSC
25208-25307	25257	0	LSC
25233-25332	25282	0	LSC
25258-25357	25307	0	LSC
25283-25382	25332	0	LSC
25308-25407	25357	0	LSC
25333-25432	25382	0	LSC
25358-25457	25407	0	LSC
25383-25482	25432	0	LSC
25408-25507	25457	0	LSC
25433-25532	25482	0	LSC
25458-25557	25507	0	LSC
25483-25582	25532	0	LSC
25508-25607	25557	0	LSC
25533-25632	25582	0	LSC
25558-25657	25607	0	LSC
25583-25682	25632	0.00286	LSC
25608-25707	25657	0.00286	LSC
25633-25732	25682	0.00286	LSC
25658-25757	25707	0.00286	LSC
25683-25782	25732	0	LSC
25708-25807	25757	0	LSC
25733-25832	25782	0	LSC
25758-25857	25807	0	LSC
25783-25882	25832	0	LSC
25808-25907	25857	0	LSC
25833-25932	25882	0	LSC
25858-25957	25907	0	LSC
25883-25982	25932	0	LSC
25908-26007	25957	0	LSC
25933-26032	25982	0	LSC
25958-26057	26007	0	LSC
25983-26082	26032	0	LSC
26008-26107	26057	0	LSC
26033-26132	26082	0	LSC
26058-26157	26107	0	LSC
26083-26182	26132	0	LSC
26108-26207	26157	0	LSC
26133-26232	26182	0	LSC
26158-26257	26207	0	LSC
26183-26282	26232	0	LSC
26208-26307	26257	0	LSC
26233-26332	26282	0	LSC
26258-26357	26307	0	LSC
26283-26382	26332	0	LSC
26308-26407	26357	0	LSC
26333-26432	26382	0	LSC
26358-26457	26407	0	LSC
26383-26482	26432	0	LSC
26408-26507	26457	0	LSC
26433-26532	26482	0	LSC
26458-26557	26507	0	LSC
26483-26582	26532	0	LSC
26508-26607	26557	0	LSC
26533-26632	26582	0	LSC
26558-26657	26607	0	LSC
26583-26682	26632	0	LSC
26608-26707	26657	0	LSC
26633-26732	26682	0	LSC
26658-26757	26707	0	LSC
26683-26782	26732	0	LSC
26708-26807	26757	0	LSC
26733-26832	26782	0	LSC
26758-26857	26807	0	LSC
26783-26882	26832	0	LSC
26808-26907	26857	0	LSC
26833-26932	26882	0	LSC
26858-26957	26907	0	LSC
26883-26982	26932	0	LSC
26908-27007	26957	0	LSC
26933-27032	26982	0	LSC
26958-27057	27007	0	LSC
26983-27082	27032	0	LSC
27008-27107	27057	0	LSC
27033-27132	27082	0	LSC
27058-27157	27107	0	LSC
27083-27182	27132	0	LSC
27108-27207	27157	0	LSC
27133-27232	27182	0	LSC
27158-27257	27207	0	LSC
27183-27282	27232	0	LSC
27208-27307	27257	0	LSC
27233-27332	27282	0	LSC
27258-27357	27307	0	LSC
27283-27382	27332	0	LSC
27308-27407	27357	0	LSC
27333-27432	27382	0	LSC
27358-27457	27407	0	LSC
27383-27482	27432	0	LSC
27408-27507	27457	0	LSC
27433-27532	27482	0	LSC
27458-27557	27507	0	LSC
27483-27582	27532	0	LSC
27508-27607	27557	0	LSC
27533-27632	27582	0	LSC
27558-27657	27607	0	LSC
27583-27682	27632	0	LSC
27608-27707	27657	0	LSC
27633-27732	27682	0	LSC
27658-27757	27707	0	LSC
27683-27782	27732	0	LSC
27708-27807	27757	0	LSC
27733-27832	27782	0	LSC
27758-27857	27807	0	LSC
27783-27882	27832	0	LSC
27808-27907	27857	0	LSC
27833-27932	27882	0	LSC
27858-27957	27907	0	LSC
27883-27982	27932	0	LSC
27908-28007	27957	0	LSC
27933-28032	27982	0.00286	LSC
27958-28057	28007	0.00286	LSC
27983-28082	28032	0.00286	LSC
28008-28107	28057	0.00286	LSC
28033-28132	28082	0	LSC
28058-28157	28107	0	LSC
28083-28182	28132	0	LSC
28108-28207	28157	0	LSC
28133-28232	28182	0	LSC
28158-28257	28207	0	LSC
28183-28282	28232	0	LSC
28208-28307	28257	0	LSC
28233-28332	28282	0	LSC
28258-28357	28307	0	LSC
28283-28382	28332	0	LSC
28308-28407	28357	0	LSC
28333-28432	28382	0	LSC
28358-28457	28407	0	LSC
28383-28482	28432	0	LSC
28408-28507	28457	0	LSC
28433-28532	28482	0	LSC
28458-28557	28507	0	LSC
28483-28582	28532	0	LSC
28508-28607	28557	0	LSC
28533-28632	28582	0	LSC
28558-28657	28607	0	LSC
28583-28682	28632	0	LSC
28608-28707	28657	0	LSC
28633-28732	28682	0	LSC
28658-28757	28707	0	LSC
28683-28782	28732	0	LSC
28708-28807	28757	0	LSC
28733-28832	28782	0	LSC
28758-28857	28807	0	LSC
28783-28882	28832	0	LSC
28808-28907	28857	0	LSC
28833-28932	28882	0	LSC
28858-28957	28907	0	LSC
28883-28985	28932	0	LSC
28908-29010	28957	0	LSC
28933-29035	28985	0	LSC
28958-29060	29010	0	LSC
28986-29090	29035	0.00286	LSC
29011-29115	29060	0.00286	LSC
29036-29140	29090	0.00286	LSC
29061-29165	29115	0.00286	LSC
29091-29190	29140	0	LSC
29116-29215	29165	0	LSC
29141-29240	29190	0	LSC
29166-29265	29215	0	LSC
29191-29292	29240	0	LSC
29216-29317	29265	0	LSC
29241-29342	29292	0	LSC
29266-29367	29317	0	LSC
29293-29392	29342	0	LSC
29318-29417	29367	0	LSC
29343-29442	29392	0	LSC
29368-29467	29417	0	LSC
29393-29492	29442	0	LSC
29418-29517	29467	0	LSC
29443-29542	29492	0	LSC
29468-29567	29517	0	LSC
29493-29592	29542	0	LSC
29518-29617	29567	0	LSC
29543-29642	29592	0	LSC
29568-29667	29617	0	LSC
29593-29692	29642	0	LSC
29618-29717	29667	0	LSC
29643-29742	29692	0	LSC
29668-29767	29717	0	LSC
29693-29792	29742	0	LSC
29718-29817	29767	0.00476	LSC
29743-29842	29792	0.00476	LSC
29768-29867	29817	0.00476	LSC
29793-29892	29842	0.00476	LSC
29818-29917	29867	0	LSC
29843-29942	29892	0	LSC
29868-29967	29917	0	LSC
29893-29992	29942	0.00286	LSC
29918-30024	29967	0.00286	LSC
29943-30049	29992	0.00286	LSC
29968-30074	30024	0.00286	LSC
29993-30099	30049	0	LSC
30025-30124	30074	0	LSC
30050-30149	30099	0	LSC
30075-30174	30124	0	LSC
30100-30199	30149	0	LSC
30125-30224	30174	0	LSC
30150-30249	30199	0	LSC
30175-30274	30224	0	LSC
30200-30299	30249	0	LSC
30225-30324	30274	0	LSC
30250-30349	30299	0	LSC
30275-30374	30324	0	LSC
30300-30399	30349	0	LSC
30325-30424	30374	0	LSC
30350-30449	30399	0	LSC
30375-30474	30424	0.00286	LSC
30400-30499	30449	0.00286	LSC
30425-30524	30474	0.00286	LSC
30450-30549	30499	0.00286	LSC
30475-30574	30524	0	LSC
30500-30599	30549	0	LSC
30525-30624	30574	0	LSC
30550-30649	30599	0	LSC
30575-30674	30624	0	LSC
30600-30699	30649	0	LSC
30625-30724	30674	0	LSC
30650-30749	30699	0	LSC
30675-30774	30724	0	LSC
30700-30799	30749	0	LSC
30725-30824	30774	0	LSC
30750-30849	30799	0	LSC
30775-30874	30824	0	LSC
30800-30899	30849	0	LSC
30825-30924	30874	0	LSC
30850-30949	30899	0	LSC
30875-30974	30924	0	LSC
30900-30999	30949	0	LSC
30925-31024	30974	0	LSC
30950-31049	30999	0	LSC
30975-31074	31024	0	LSC
31000-31099	31049	0	LSC
31025-31124	31074	0	LSC
31050-31149	31099	0	LSC
31075-31174	31124	0	LSC
31100-31199	31149	0	LSC
31125-31224	31174	0	LSC
31150-31249	31199	0	LSC
31175-31455	31224	0	LSC
31200-31480	31249	0	LSC
31225-31505	31455	0	LSC
31250-31530	31480	0	LSC
31456-31555	31505	0	LSC
31481-31580	31530	0	LSC
31506-31605	31555	0	LSC
31531-31630	31580	0	LSC
31556-31655	31605	0	LSC
31581-31680	31630	0.00286	LSC
31606-31705	31655	0.00571	LSC
31631-31730	31680	0.00571	LSC
31656-31755	31705	0.00571	LSC
31681-31780	31730	0.00286	LSC
31706-31805	31755	0	LSC
31731-31830	31780	0	LSC
31756-31855	31805	0	LSC
31781-31880	31830	0	LSC
31806-31905	31855	0	LSC
31831-31931	31880	0	LSC
31856-31956	31905	0	LSC
31881-31981	31931	0	LSC
31906-32006	31956	0	LSC
31932-32031	31981	0	LSC
31957-32056	32006	0	LSC
31982-32081	32031	0	LSC
32007-32106	32056	0	LSC
32032-32131	32081	0	LSC
32057-32156	32106	0	LSC
32082-32181	32131	0	LSC
32107-32207	32156	0	LSC
32132-32232	32181	0	LSC
32157-32257	32207	0	LSC
32183-32282	32232	0	LSC
32208-32307	32257	0	LSC
32233-32332	32282	0	LSC
32258-32357	32307	0	LSC
32283-32382	32332	0	LSC
32308-32407	32357	0	LSC
32333-32432	32382	0	LSC
32358-32457	32407	0	LSC
32383-32488	32432	0	LSC
32408-32513	32457	0	LSC
32433-32538	32488	0	LSC
32458-32563	32513	0	LSC
32489-32588	32538	0	LSC
32514-32613	32563	0	LSC
32539-32638	32588	0	LSC
32564-32663	32613	0	LSC
32589-32688	32638	0	LSC
32614-32713	32663	0	LSC
32639-32738	32688	0.00286	LSC
32664-32763	32713	0.00286	LSC
32689-32788	32738	0.00286	LSC
32714-32813	32763	0.00286	LSC
32739-32838	32788	0	LSC
32764-32863	32813	0	LSC
32789-32888	32838	0	LSC
32814-32913	32863	0	LSC
32839-32938	32888	0	LSC
32864-32963	32913	0	LSC
32889-32988	32938	0	LSC
32914-33013	32963	0	LSC
32939-33038	32988	0	LSC
32964-33063	33013	0	LSC
32989-33088	33038	0	LSC
33014-33113	33063	0	LSC
33039-33138	33088	0	LSC
33064-33163	33113	0	LSC
33089-33188	33138	0	LSC
33114-33213	33163	0	LSC
33139-33238	33188	0	LSC
33164-33263	33213	0	LSC
33189-33288	33238	0	LSC
33214-33313	33263	0	LSC
33239-33338	33288	0	LSC
33264-33363	33313	0	LSC
33289-33388	33338	0	LSC
33314-33413	33363	0	LSC
33339-33438	33388	0	LSC
33364-33463	33413	0	LSC
33389-33488	33438	0	LSC
33414-33513	33463	0	LSC
33439-33538	33488	0	LSC
33464-33563	33513	0	LSC
33489-33588	33538	0	LSC
33514-33613	33563	0	LSC
33539-33638	33588	0	LSC
33564-33663	33613	0	LSC
33589-33688	33638	0	LSC
33614-33713	33663	0	LSC
33639-33738	33688	0	LSC
33664-33763	33713	0	LSC
33689-33790	33738	0	LSC
33714-33815	33763	0	LSC
33739-33840	33790	0	LSC
33764-33865	33815	0	LSC
33791-33890	33840	0	LSC
33816-33915	33865	0	LSC
33841-33940	33890	0	LSC
33866-33965	33915	0	LSC
33891-33990	33940	0	LSC
33916-34015	33965	0	LSC
33941-34040	33990	0	LSC
33966-34065	34015	0	LSC
33991-34090	34040	0	LSC
34016-34115	34065	0	LSC
34041-34140	34090	0	LSC
34066-34165	34115	0	LSC
34091-34190	34140	0	LSC
34116-34215	34165	0	LSC
34141-34240	34190	0	LSC
34166-34265	34215	0	LSC
34191-34290	34240	0	LSC
34216-34315	34265	0	LSC
34241-34340	34290	0	LSC
34266-34365	34315	0	LSC
34291-34390	34340	0	LSC
34316-34415	34365	0	LSC
34341-34440	34390	0	LSC
34366-34465	34415	0	LSC
34391-34490	34440	0	LSC
34416-34515	34465	0	LSC
34441-34540	34490	0.00286	LSC
34466-34565	34515	0.00286	LSC
34491-34590	34540	0.00286	LSC
34516-34615	34565	0.00286	LSC
34541-34640	34590	0	LSC
34566-34665	34615	0	LSC
34591-34690	34640	0	LSC
34616-34715	34665	0	LSC
34641-34740	34690	0	LSC
34666-34765	34715	0	LSC
34691-34790	34740	0	LSC
34716-34815	34765	0	LSC
34741-34840	34790	0	LSC
34766-34865	34815	0	LSC
34791-34890	34840	0	LSC
34816-34915	34865	0	LSC
34841-34940	34890	0	LSC
34866-34965	34915	0	LSC
34891-34990	34940	0	LSC
34916-35015	34965	0	LSC
34941-35040	34990	0	LSC
34966-35065	35015	0	LSC
34991-35090	35040	0	LSC
35016-35115	35065	0	LSC
35041-35140	35090	0	LSC
35066-35165	35115	0	LSC
35091-35190	35140	0	LSC
35116-35215	35165	0	LSC
35141-35240	35190	0	LSC
35166-35265	35215	0	LSC
35191-35290	35240	0	LSC
35216-35315	35265	0	LSC
35241-35340	35290	0	LSC
35266-35365	35315	0	LSC
35291-35390	35340	0	LSC
35316-35415	35365	0	LSC
35341-35440	35390	0	LSC
35366-35465	35415	0	LSC
35391-35490	35440	0	LSC
35416-35515	35465	0	LSC
35441-35540	35490	0	LSC
35466-35565	35515	0	LSC
35491-35590	35540	0	LSC
35516-35615	35565	0	LSC
35541-35640	35590	0	LSC
35566-35665	35615	0	LSC
35591-35690	35640	0	LSC
35616-35715	35665	0	LSC
35641-35740	35690	0	LSC
35666-35765	35715	0	LSC
35691-35790	35740	0	LSC
35716-35815	35765	0	LSC
35741-35840	35790	0	LSC
35766-35865	35815	0	LSC
35791-35890	35840	0	LSC
35816-35915	35865	0	LSC
35841-35940	35890	0	LSC
35866-35965	35915	0	LSC
35891-35990	35940	0	LSC
35916-36015	35965	0	LSC
35941-36040	35990	0	LSC
35966-36065	36015	0	LSC
35991-36090	36040	0	LSC
36016-36115	36065	0	LSC
36041-36140	36090	0	LSC
36066-36165	36115	0	LSC
36091-36190	36140	0	LSC
36116-36215	36165	0	LSC
36141-36240	36190	0	LSC
36166-36265	36215	0	LSC
36191-36290	36240	0	LSC
36216-36315	36265	0	LSC
36241-36340	36290	0	LSC
36266-36365	36315	0	LSC
36291-36390	36340	0	LSC
36316-36415	36365	0	LSC
36341-36440	36390	0	LSC
36366-36465	36415	0	LSC
36391-36490	36440	0	LSC
36416-36515	36465	0	LSC
36441-36540	36490	0	LSC
36466-36565	36515	0	LSC
36491-36590	36540	0	LSC
36516-36615	36565	0	LSC
36541-36640	36590	0	LSC
36566-36665	36615	0	LSC
36591-36690	36640	0	LSC
36616-36715	36665	0	LSC
36641-36740	36690	0	LSC
36666-36765	36715	0	LSC
36691-36790	36740	0	LSC
36716-36815	36765	0	LSC
36741-36840	36790	0	LSC
36766-36865	36815	0	LSC
36791-36890	36840	0.00286	LSC
36816-36915	36865	0.00286	LSC
36841-36940	36890	0.00286	LSC
36866-36965	36915	0.00286	LSC
36891-36990	36940	0	LSC
36916-37015	36965	0	LSC
36941-37040	36990	0	LSC
36966-37065	37015	0	LSC
36991-37090	37040	0	LSC
37016-37115	37065	0	LSC
37041-37140	37090	0	LSC
37066-37165	37115	0	LSC
37091-37190	37140	0	LSC
37116-37215	37165	0	LSC
37141-37240	37190	0	LSC
37166-37265	37215	0	LSC
37191-37290	37240	0	LSC
37216-37315	37265	0	LSC
37241-37340	37290	0	LSC
37266-37365	37315	0	LSC
37291-37390	37340	0	LSC
37316-37415	37365	0	LSC
37341-37440	37390	0	LSC
37366-37465	37415	0	LSC
37391-37490	37440	0	LSC
37416-37515	37465	0	LSC
37441-37540	37490	0	LSC
37466-37565	37515	0	LSC
37491-37590	37540	0	LSC
37516-37615	37565	0.00286	LSC
37541-37640	37590	0.00286	LSC
37566-37665	37615	0.00286	LSC
37591-37690	37640	0.00286	LSC
37616-37715	37665	0	LSC
37641-37740	37690	0	LSC
37666-37765	37715	0	LSC
37691-37790	37740	0	LSC
37716-37815	37765	0	LSC
37741-37840	37790	0	LSC
37766-37865	37815	0	LSC
37791-37890	37840	0	LSC
37816-37915	37865	0	LSC
37841-37940	37890	0	LSC
37866-37965	37915	0	LSC
37891-37990	37940	0	LSC
37916-38015	37965	0	LSC
37941-38040	37990	0	LSC
37966-38065	38015	0	LSC
37991-38090	38040	0	LSC
38016-38115	38065	0	LSC
38041-38140	38090	0	LSC
38066-38165	38115	0	LSC
38091-38190	38140	0	LSC
38116-38215	38165	0	LSC
38141-38240	38190	0	LSC
38166-38265	38215	0	LSC
38191-38290	38240	0	LSC
38216-38315	38265	0	LSC
38241-38340	38290	0	LSC
38266-38365	38315	0	LSC
38291-38390	38340	0	LSC
38316-38415	38365	0	LSC
38341-38440	38390	0	LSC
38366-38465	38415	0	LSC
38391-38490	38440	0	LSC
38416-38515	38465	0	LSC
38441-38540	38490	0	LSC
38466-38565	38515	0	LSC
38491-38590	38540	0	LSC
38516-38615	38565	0	LSC
38541-38640	38590	0	LSC
38566-38665	38615	0	LSC
38591-38690	38640	0	LSC
38616-38715	38665	0	LSC
38641-38740	38690	0	LSC
38666-38765	38715	0	LSC
38691-38790	38740	0	LSC
38716-38815	38765	0	LSC
38741-38840	38790	0	LSC
38766-38865	38815	0	LSC
38791-38890	38840	0	LSC
38816-38915	38865	0	LSC
38841-38940	38890	0	LSC
38866-38965	38915	0	LSC
38891-38990	38940	0	LSC
38916-39015	38965	0	LSC
38941-39040	38990	0	LSC
38966-39065	39015	0	LSC
38991-39090	39040	0	LSC
39016-39115	39065	0	LSC
39041-39140	39090	0	LSC
39066-39165	39115	0	LSC
39091-39190	39140	0	LSC
39116-39215	39165	0	LSC
39141-39240	39190	0	LSC
39166-39265	39215	0	LSC
39191-39290	39240	0	LSC
39216-39315	39265	0	LSC
39241-39340	39290	0	LSC
39266-39365	39315	0	LSC
39291-39390	39340	0	LSC
39316-39415	39365	0	LSC
39341-39440	39390	0	LSC
39366-39465	39415	0	LSC
39391-39490	39440	0	LSC
39416-39515	39465	0	LSC
39441-39540	39490	0	LSC
39466-39565	39515	0	LSC
39491-39590	39540	0	LSC
39516-39615	39565	0	LSC
39541-39640	39590	0	LSC
39566-39665	39615	0	LSC
39591-39690	39640	0	LSC
39616-39715	39665	0	LSC
39641-39740	39690	0	LSC
39666-39765	39715	0	LSC
39691-39790	39740	0	LSC
39716-39815	39765	0	LSC
39741-39840	39790	0	LSC
39766-39865	39815	0	LSC
39791-39890	39840	0	LSC
39816-39915	39865	0	LSC
39841-39940	39890	0	LSC
39866-39965	39915	0	LSC
39891-39990	39940	0	LSC
39916-40015	39965	0	LSC
39941-40040	39990	0	LSC
39966-40065	40015	0	LSC
39991-40090	40040	0	LSC
40016-40115	40065	0	LSC
40041-40140	40090	0	LSC
40066-40165	40115	0	LSC
40091-40190	40140	0	LSC
40116-40215	40165	0	LSC
40141-40240	40190	0	LSC
40166-40265	40215	0	LSC
40191-40290	40240	0	LSC
40216-40315	40265	0	LSC
40241-40340	40290	0	LSC
40266-40365	40315	0	LSC
40291-40390	40340	0	LSC
40316-40415	40365	0	LSC
40341-40440	40390	0	LSC
40366-40465	40415	0	LSC
40391-40490	40440	0	LSC
40416-40515	40465	0	LSC
40441-40540	40490	0	LSC
40466-40565	40515	0	LSC
40491-40590	40540	0	LSC
40516-40615	40565	0	LSC
40541-40640	40590	0	LSC
40566-40665	40615	0	LSC
40591-40690	40640	0	LSC
40616-40715	40665	0	LSC
40641-40740	40690	0	LSC
40666-40765	40715	0	LSC
40691-40790	40740	0	LSC
40716-40815	40765	0	LSC
40741-40840	40790	0	LSC
40766-40865	40815	0	LSC
40791-40890	40840	0	LSC
40816-40915	40865	0	LSC
40841-40940	40890	0	LSC
40866-40965	40915	0	LSC
40891-40990	40940	0	LSC
40916-41015	40965	0	LSC
40941-41040	40990	0	LSC
40966-41065	41015	0	LSC
40991-41090	41040	0	LSC
41016-41115	41065	0	LSC
41041-41140	41090	0	LSC
41066-41165	41115	0	LSC
41091-41190	41140	0	LSC
41116-41215	41165	0	LSC
41141-41240	41190	0	LSC
41166-41265	41215	0	LSC
41191-41290	41240	0	LSC
41216-41315	41265	0	LSC
41241-41340	41290	0	LSC
41266-41365	41315	0	LSC
41291-41390	41340	0.00286	LSC
41316-41415	41365	0.00286	LSC
41341-41440	41390	0.00286	LSC
41366-41465	41415	0.00286	LSC
41391-41490	41440	0	LSC
41416-41515	41465	0	LSC
41441-41540	41490	0	LSC
41466-41565	41515	0	LSC
41491-41590	41540	0	LSC
41516-41615	41565	0	LSC
41541-41640	41590	0	LSC
41566-41665	41615	0	LSC
41591-41690	41640	0	LSC
41616-41715	41665	0	LSC
41641-41740	41690	0	LSC
41666-41765	41715	0	LSC
41691-41790	41740	0	LSC
41716-41815	41765	0	LSC
41741-41840	41790	0	LSC
41766-41865	41815	0	LSC
41791-41890	41840	0	LSC
41816-41915	41865	0	LSC
41841-41940	41890	0	LSC
41866-41965	41915	0	LSC
41891-41990	41940	0	LSC
41916-42015	41965	0	LSC
41941-42040	41990	0	LSC
41966-42065	42015	0	LSC
41991-42090	42040	0	LSC
42016-42115	42065	0	LSC
42041-42140	42090	0	LSC
42066-42165	42115	0	LSC
42091-42190	42140	0	LSC
42116-42215	42165	0	LSC
42141-42240	42190	0	LSC
42166-42265	42215	0	LSC
42191-42290	42240	0.00286	LSC
42216-42315	42265	0.00286	LSC
42241-42340	42290	0.00286	LSC
42266-42365	42315	0.00286	LSC
42291-42390	42340	0	LSC
42316-42415	42365	0	LSC
42341-42440	42390	0	LSC
42366-42465	42415	0	LSC
42391-42490	42440	0	LSC
42416-42515	42465	0	LSC
42441-42540	42490	0	LSC
42466-42565	42515	0	LSC
42491-42590	42540	0	LSC
42516-42615	42565	0	LSC
42541-42640	42590	0	LSC
42566-42665	42615	0	LSC
42591-42690	42640	0	LSC
42616-42715	42665	0	LSC
42641-42740	42690	0	LSC
42666-42765	42715	0	LSC
42691-42790	42740	0	LSC
42716-42815	42765	0	LSC
42741-42840	42790	0	LSC
42766-42865	42815	0	LSC
42791-42890	42840	0	LSC
42816-42915	42865	0	LSC
42841-42940	42890	0	LSC
42866-42965	42915	0	LSC
42891-42990	42940	0	LSC
42916-43015	42965	0	LSC
42941-43040	42990	0	LSC
42966-43065	43015	0	LSC
42991-43090	43040	0	LSC
43016-43115	43065	0	LSC
43041-43140	43090	0	LSC
43066-43165	43115	0	LSC
43091-43190	43140	0	LSC
43116-43215	43165	0	LSC
43141-43240	43190	0	LSC
43166-43265	43215	0	LSC
43191-43290	43240	0	LSC
43216-43315	43265	0	LSC
43241-43340	43290	0	LSC
43266-43365	43315	0	LSC
43291-43390	43340	0	LSC
43316-43415	43365	0	LSC
43341-43440	43390	0	LSC
43366-43465	43415	0	LSC
43391-43490	43440	0	LSC
43416-43515	43465	0	LSC
43441-43540	43490	0	LSC
43466-43565	43515	0	LSC
43491-43590	43540	0	LSC
43516-43615	43565	0	LSC
43541-43640	43590	0	LSC
43566-43665	43615	0	LSC
43591-43690	43640	0	LSC
43616-43715	43665	0	LSC
43641-43740	43690	0	LSC
43666-43765	43715	0	LSC
43691-43790	43740	0	LSC
43716-43815	43765	0	LSC
43741-43840	43790	0	LSC
43766-43865	43815	0	LSC
43791-43890	43840	0	LSC
43816-43915	43865	0	LSC
43841-43940	43890	0	LSC
43866-43965	43915	0	LSC
43891-43990	43940	0	LSC
43916-44015	43965	0	LSC
43941-44040	43990	0.00286	LSC
43966-44065	44015	0.00286	LSC
43991-44090	44040	0.00286	LSC
44016-44115	44065	0.00286	LSC
44041-44140	44090	0	LSC
44066-44165	44115	0	LSC
44091-44190	44140	0.00286	LSC
44116-44215	44165	0.00286	LSC
44141-44240	44190	0.00286	LSC
44166-44265	44215	0.00286	LSC
44191-44290	44240	0	LSC
44216-44315	44265	0	LSC
44241-44340	44290	0	LSC
44266-44365	44315	0	LSC
44291-44390	44340	0	LSC
44316-44415	44365	0	LSC
44341-44440	44390	0	LSC
44366-44465	44415	0	LSC
44391-44490	44440	0	LSC
44416-44515	44465	0.00286	LSC
44441-44540	44490	0.00571	LSC
44466-44566	44515	0.00571	LSC
44491-44591	44540	0.00571	LSC
44516-44616	44566	0.00286	LSC
44541-44641	44591	0	LSC
44567-44666	44616	0	LSC
44592-44691	44641	0	LSC
44617-44716	44666	0	LSC
44642-44741	44691	0	LSC
44667-44766	44716	0	LSC
44692-44791	44741	0	LSC
44717-44816	44766	0	LSC
44742-44841	44791	0	LSC
44767-44866	44816	0	LSC
44792-44891	44841	0	LSC
44817-44916	44866	0	LSC
44842-44941	44891	0	LSC
44867-44966	44916	0	LSC
44892-44991	44941	0	LSC
44917-45016	44966	0	LSC
44942-45041	44991	0	LSC
44967-45066	45016	0	LSC
44992-45091	45041	0	LSC
45017-45116	45066	0	LSC
45042-45141	45091	0	LSC
45067-45166	45116	0	LSC
45092-45191	45141	0	LSC
45117-45216	45166	0	LSC
45142-45241	45191	0	LSC
45167-45266	45216	0	LSC
45192-45291	45241	0	LSC
45217-45316	45266	0	LSC
45242-45341	45291	0	LSC
45267-45366	45316	0	LSC
45292-45391	45341	0	LSC
45317-45416	45366	0	LSC
45342-45441	45391	0	LSC
45367-45466	45416	0	LSC
45392-45491	45441	0	LSC
45417-45516	45466	0	LSC
45442-45541	45491	0	LSC
45467-45566	45516	0	LSC
45492-45591	45541	0	LSC
45517-45616	45566	0	LSC
45542-45641	45591	0	LSC
45567-45666	45616	0	LSC
45592-45691	45641	0	LSC
45617-45716	45666	0	LSC
45642-45741	45691	0	LSC
45667-45766	45716	0	LSC
45692-45791	45741	0	LSC
45717-45816	45766	0	LSC
45742-45841	45791	0.00286	LSC
45767-45866	45816	0.00286	LSC
45792-45891	45841	0.00286	LSC
45817-45916	45866	0.00286	LSC
45842-45941	45891	0	LSC
45867-45966	45916	0	LSC
45892-45991	45941	0	LSC
45917-46016	45966	0	LSC
45942-46041	45991	0	LSC
45967-46066	46016	0	LSC
45992-46091	46041	0	LSC
46017-46116	46066	0	LSC
46042-46141	46091	0	LSC
46067-46166	46116	0	LSC
46092-46191	46141	0	LSC
46117-46216	46166	0	LSC
46142-46241	46191	0	LSC
46167-46266	46216	0	LSC
46192-46291	46241	0	LSC
46217-46316	46266	0	LSC
46242-46341	46291	0	LSC
46267-46366	46316	0	LSC
46292-46391	46341	0	LSC
46317-46416	46366	0	LSC
46342-46441	46391	0	LSC
46367-46466	46416	0	LSC
46392-46491	46441	0	LSC
46417-46516	46466	0	LSC
46442-46541	46491	0	LSC
46467-46566	46516	0	LSC
46492-46591	46541	0	LSC
46517-46616	46566	0	LSC
46542-46641	46591	0	LSC
46567-46666	46616	0	LSC
46592-46691	46641	0	LSC
46617-46716	46666	0	LSC
46642-46741	46691	0	LSC
46667-46766	46716	0	LSC
46692-46791	46741	0	LSC
46717-46816	46766	0	LSC
46742-46841	46791	0	LSC
46767-46866	46816	0.00286	LSC
46792-46891	46841	0.00286	LSC
46817-46916	46866	0.00286	LSC
46842-46941	46891	0.00286	LSC
46867-46966	46916	0	LSC
46892-46991	46941	0	LSC
46917-47016	46966	0	LSC
46942-47041	46991	0	LSC
46967-47066	47016	0	LSC
46992-47091	47041	0	LSC
47017-47116	47066	0	LSC
47042-47141	47091	0	LSC
47067-47166	47116	0	LSC
47092-47191	47141	0.00286	LSC
47117-47216	47166	0.00286	LSC
47142-47241	47191	0.00286	LSC
47167-47266	47216	0.00286	LSC
47192-47291	47241	0	LSC
47217-47316	47266	0	LSC
47242-47341	47291	0	LSC
47267-47366	47316	0	LSC
47292-47391	47341	0	LSC
47317-47421	47366	0	LSC
47342-47446	47391	0	LSC
47367-47471	47421	0	LSC
47392-47496	47446	0	LSC
47422-47521	47471	0	LSC
47447-47546	47496	0	LSC
47472-47571	47521	0	LSC
47497-47596	47546	0	LSC
47522-47621	47571	0	LSC
47547-47646	47596	0	LSC
47572-47671	47621	0	LSC
47597-47696	47646	0	LSC
47622-47721	47671	0	LSC
47647-47746	47696	0	LSC
47672-47771	47721	0	LSC
47697-47796	47746	0	LSC
47722-47821	47771	0	LSC
47747-47846	47796	0	LSC
47772-47871	47821	0	LSC
47797-47896	47846	0	LSC
47822-47921	47871	0	LSC
47847-47946	47896	0	LSC
47872-47971	47921	0	LSC
47897-47996	47946	0	LSC
47922-48021	47971	0	LSC
47947-48046	47996	0	LSC
47972-48071	48021	0	LSC
47997-48096	48046	0	LSC
48022-48121	48071	0	LSC
48047-48146	48096	0	LSC
48072-48171	48121	0	LSC
48097-48196	48146	0	LSC
48122-48221	48171	0	LSC
48147-48246	48196	0	LSC
48172-48271	48221	0	LSC
48197-48296	48246	0	LSC
48222-48321	48271	0	LSC
48247-48346	48296	0	LSC
48272-48371	48321	0	LSC
48297-48396	48346	0	LSC
48322-48421	48371	0	LSC
48347-48446	48396	0	LSC
48372-48471	48421	0	LSC
48397-48496	48446	0	LSC
48422-48521	48471	0	LSC
48447-48546	48496	0	LSC
48472-48571	48521	0	LSC
48497-48596	48546	0	LSC
48522-48621	48571	0	LSC
48547-48646	48596	0	LSC
48572-48671	48621	0	LSC
48597-48696	48646	0	LSC
48622-48721	48671	0	LSC
48647-48748	48696	0	LSC
48672-48782	48721	0.01048	LSC
48697-48807	48748	0.01048	LSC
48722-48832	48782	0.01048	LSC
48749-48857	48807	0.01524	trnT/trnL-fragment
48783-48882	48832	0.00476	LSC
48808-48907	48857	0.00476	LSC
48833-48932	48882	0.00476	LSC
48858-48957	48907	0	LSC
48883-48982	48932	0	LSC
48908-49007	48957	0	LSC
48933-49032	48982	0	LSC
48958-49057	49007	0	LSC
48983-49082	49032	0	LSC
49008-49107	49057	0	LSC
49033-49132	49082	0	LSC
49058-49157	49107	0	LSC
49083-49182	49132	0	LSC
49108-49207	49157	0	LSC
49133-49232	49182	0	LSC
49158-49257	49207	0	LSC
49183-49282	49232	0	LSC
49208-49307	49257	0	LSC
49233-49332	49282	0	LSC
49258-49357	49307	0	LSC
49283-49382	49332	0	LSC
49308-49407	49357	0	LSC
49333-49432	49382	0	LSC
49358-49457	49407	0	LSC
49383-49482	49432	0	LSC
49408-49507	49457	0	LSC
49433-49532	49482	0	LSC
49458-49557	49507	0	LSC
49483-49582	49532	0	LSC
49508-49607	49557	0	LSC
49533-49632	49582	0	LSC
49558-49657	49607	0	LSC
49583-49682	49632	0	LSC
49608-49707	49657	0	LSC
49633-49732	49682	0	LSC
49658-49757	49707	0	LSC
49683-49782	49732	0	LSC
49708-49807	49757	0	LSC
49733-49832	49782	0	LSC
49758-49857	49807	0	LSC
49783-49882	49832	0	LSC
49808-49907	49857	0	LSC
49833-49932	49882	0	LSC
49858-49957	49907	0	LSC
49883-49982	49932	0	LSC
49908-50007	49957	0	LSC
49933-50032	49982	0	LSC
49958-50057	50007	0	LSC
49983-50082	50032	0	LSC
50008-50107	50057	0	LSC
50033-50132	50082	0	LSC
50058-50157	50107	0	LSC
50083-50182	50132	0	LSC
50108-50207	50157	0	LSC
50133-50232	50182	0.00286	LSC
50158-50257	50207	0.00286	LSC
50183-50282	50232	0.00286	LSC
50208-50307	50257	0.00286	LSC
50233-50332	50282	0	LSC
50258-50357	50307	0	LSC
50283-50382	50332	0	LSC
50308-50407	50357	0	LSC
50333-50432	50382	0	LSC
50358-50457	50407	0	LSC
50383-50482	50432	0	LSC
[truncated: 4,363 more rows]
